# Supplementary material for: Retrieval-Augmented Language Models Enable Scalable Chemical Source Classification in Metabolomics Workflows
Source: Anal Chem. 2026 Jan 29;98(5):3474–84. doi: 10.1021/acs.analchem.5c05301 (PMC12903069; doi:10.1021/acs.analchem.5c05301)
Supplement: Supplementary file 2 [file ac5c05301_si_002.xlsx]

## Sheet: Table S1
	Table S1. MZmine parameters for feature extraction of the public metabolomics datasets. ISS, surface swab samples from the International Space Station; PCP, personal care products.
			Feces	Plasma	Mouse tissue	Dust	ISS	PCP extracts	Food extracts
	GNPS/MassIVE accession number		MSV000095418	MSV000096884	MSV000093059	MSV000079274	MSV000094202	MSV000096584	MSV000095003
	Instrument		LC-Orbitrap-HRMS	LC-Orbitrap-HRMS	LC-Orbitrap-HRMS	LC-qTOF-HRMS	LC-Orbitrap-HRMS	LC-Orbitrap-HRMS	LC-Orbitrap-HRMS
	Mass detection	MS1 noise level	factor of lowest signal: 5	factor of lowest signal: 5	factor of lowest signal: 3	1E3	factor of lowest signal: 3	factor of lowest signal: 5	factor of lowest signal: 4
		MS2 noise level	factor of lowest signal: 2.5	factor of lowest signal: 2.5	factor of lowest signal: 2	5E1	factor of lowest signal: 2	factor of lowest signal: 2.5	factor of lowest signal: 2.5
	Chromatogram building	mass tolerance	10 ppm	10 ppm	10 ppm	30 ppm	20 ppm	10 ppm	10 ppm
		minimum consecutive scan	4	4	4	5	3	4	4
		minimum height	5E4	5E4	2.5E5	3E3	2E5	5E4	5E4
	Chromatographic deconvolution (local minimum search)	minimum search range	0.1 min	0.1 min	0.1 min	0.1 min	0.1 min	0.05 min	0.05 min
		minimum ratio of peak top to side	1.8	1.8	1.3	2	2	1.8	1.8
		maximum peak duration	1.5 min	1.5 min	1.5 min	2.0 min	1.5 min	1.5 min	0.8 min
	De-isotope	mass tolerance	5 ppm	5 ppm	3 ppm	3 ppm	3 ppm	3 ppm	5 ppm
		retention time tolerance	0.05 min	0.05 min	0.02 min	0.08 min	0.02 min	0.04 min	0.05 min
	Peak alignment	mass tolerance	10 ppm	10 ppm	10 ppm	30 ppm	20 ppm	5 ppm	5 ppm
		retention time tolerance	0.2 min	0.2 min	0.1 min	0.3 min	0.2 min	0.1 min	0.18 min
	Feature list filtering	creteria	at least 2 samples	at least 2 samples	at least 2 samples	at least 2 samples	at least 2 samples	at least 1 samples	at least 1 samples

## Sheet: Table S2
	Table S2. Repetitive queries of 20 compounds with INDUSTRIAL labels one hundred times to test model reproducibility.
	Compound name	Number of occurrence among 100 repetitive queries
		MEDICAL	FOOD	INDUSTRIAL	PERSONAL CARE	ENDOGENOUS	INFO
	Sulfanitran	0	0	100	0	0	0
	Butylhydroxytoluene	0	100	100	100	0	0
	Tricyclazole	0	0	100	0	0	0
	Methylpyrrolidone	0	0	100	0	0	0
	Formylformic acid	0	0	100	100	100	0
	Ethanedioic acid	0	100	100	100	0	0
	Isopentanoic acid	0	100	100	100	0	0
	Lipid crimson	0	0	100	0	0	0
	Isomalt	0	100	88	0	0	0
	P-nitrophenyl phosphate	0	0	96	0	0	4
	Hydroxyethanoic acid	0	100	100	100	0	0
	Anilide	0	0	90	0	0	10
	Lysine	0	100	100	55	0	0
	Chloromethylisothiazolinone	0	0	100	100	0	0
	Butanedioic acid	0	100	100	0	100	0
	Bornan-2-one	0	100	100	100	0	0
	Benzophenone-3	0	100	100	100	0	0
	Acetic acid amide	0	0	100	0	0	0
	Aminoethanoic acid	0	100	100	0	100	0
	N,N'-diphenyl-p-phenylenediamine	0	0	100	0	0	0

## Sheet: Table S3
	Table S3. Third-party review of PERSONAL CARE labels by chemsource.
	compound name	site	manual classification	chemsource output	which one you agree	reason
	S-equol	WIKIPEDIA	Endogenous, Food, Medical	['FOOD', ' PERSONAL CARE', ' MEDICAL']	either	human missed personal care as human skin care, chemcial synthesized by gut bacteria
	Equol	WIKIPEDIA	Endogenous, Food, Medical	['ENDOGENOUS', ' FOOD', ' PERSONAL CARE', ' MEDICAL']	model	human missed personal care as human skin care, chemcial synthesized by gut bacteria
	Para-aminobenzoic acid	WIKIPEDIA	Endogenous, Food, Medical	['MEDICAL', ' FOOD', ' PERSONAL CARE', ' INDUSTRIAL']	model	human missed industrail as UV filter
	Tocophersolan	WIKIPEDIA	Medical	['MEDICAL', ' PERSONAL CARE']	model	human missed PC as used in cometics
	Monistat	WIKIPEDIA	Medical	['MEDICAL', ' PERSONAL CARE', ' INDUSTRIAL']	neither	evidence for indutrial use, but not PC, drug used as cream
	Temovate	WIKIPEDIA	Medical	['MEDICAL', ' PERSONAL CARE']	model	human missed PC as used in shampoo
	Capstar	WIKIPEDIA	Medical	['INDUSTRIAL', ' PERSONAL CARE']	neither	No personal care, drug for dogs
	Chlorohexidine	WIKIPEDIA	Medical	['MEDICAL', ' PERSONAL CARE', ' INDUSTRIAL']	model	human missed PC and it is also a drug for animals
	Triclocarban	WIKIPEDIA	Medical	['INDUSTRIAL', ' PERSONAL CARE']	model	human missed PC in cosmetics
	Nadixa	WIKIPEDIA	Medical	['MEDICAL', ' PERSONAL CARE']	manual	cream is not PC
	Clinimycin	WIKIPEDIA	Medical	['MEDICAL', ' PERSONAL CARE']	manual	NoPC
	Aquaphor	WIKIPEDIA	Medical	['PERSONAL CARE']	model	wrong synoms
	Demykon	WIKIPEDIA	Medical	['MEDICAL', ' PERSONAL CARE']	model	human missed PC as used in cometics
	Difluoromethylornithine	WIKIPEDIA	Medical	['MEDICAL', ' PERSONAL CARE']	manual	NO PC is found
	Eflornithine	WIKIPEDIA	Medical	['MEDICAL', ' PERSONAL CARE']	manual	NO PC is found
	Quixalin	WIKIPEDIA	Medical	['PERSONAL CARE']	manual	wrong synoms
	Panfungol	WIKIPEDIA	Medical	['MEDICAL', ' PERSONAL CARE']	manual	NO PC is found
	Meclofenoxate	WIKIPEDIA	Medical	['MEDICAL', ' PERSONAL CARE']	manual	NO PC is found
	Latisse	WIKIPEDIA	Medical	['MEDICAL', ' PERSONAL CARE']	model	human missed PC as used in cometics
	Spermidine	WIKIPEDIA	Endogenous, Medical	['ENDOGENOUS', ' FOOD', ' PERSONAL CARE', ' INDUSTRIAL']	model	human missed PC FOOD and INDUSTRIAL
	B-hydroxyisovaleric acid	WIKIPEDIA	Endogenous, Food, Medical	['ENDOGENOUS', ' FOOD', ' MEDICAL', ' PERSONAL CARE']	manual	NO PC is found
	Bergaptene	WIKIPEDIA	Food, Medical	['MEDICAL', ' FOOD', ' PERSONAL CARE']	model	human miss PC
	Tert-butylhydroquinone	WIKIPEDIA	Food, Medical	['FOOD', ' INDUSTRIAL', ' PERSONAL CARE']	model	human missed PC as used in perfumery and Industrail
	Alpha-oxoisocaproate	WIKIPEDIA	Endogenous, Food, Medical	['ENDOGENOUS', ' PERSONAL CARE']	manual	NO PC is found
	Anaesthesin	WIKIPEDIA	Medical	['MEDICAL', ' PERSONAL CARE', ' INDUSTRIAL']	neither	FOOD is missing
	Quebrachine	WIKIPEDIA	Medical	['MEDICAL', ' FOOD', ' PERSONAL CARE']	neither	performance enhancement drug
	Ceramide 2	PUBMED	Endogenous, Medical	['MEDICAL', ' ENDOGENOUS', ' PERSONAL CARE', ' FOOD']	model	human miss PC
	Dyclonin	WIKIPEDIA	Medical	['MEDICAL', ' PERSONAL CARE']	manual	NO PC is found
	Ascoltin	WIKIPEDIA	Food, Medical	['MEDICAL', ' FOOD', ' PERSONAL CARE']	model	human miss PC
	Carnosine	WIKIPEDIA	Endogenous, Medical	['ENDOGENOUS', ' FOOD', ' PERSONAL CARE']	model	human miss PC
	Theanine	WIKIPEDIA	Food, Medical	['FOOD', ' PERSONAL CARE']	model	human miss PC
	Rapidosept	WIKIPEDIA	Medical	['MEDICAL', ' PERSONAL CARE']	manual	NO PC is found
	Lactose, anhydrous	PUBMED	Medical	['FOOD', ' MEDICAL', ' PERSONAL CARE']	neither	NO PC is found , food is missing in manual
	Rosmarinic acid	WIKIPEDIA	Food, Medical	['FOOD', ' PERSONAL CARE']	model	human miss PC
	Pramoxine	WIKIPEDIA	Medical	['MEDICAL', ' PERSONAL CARE']	model	human miss PC
	Bornan-2-one	WIKIPEDIA	Food, Medical	['FOOD', ' PERSONAL CARE', ' INDUSTRIAL']	either	all use
	Borneol	WIKIPEDIA	Food, Medical	['FOOD', ' PERSONAL CARE', ' MEDICAL']	model	human miss PC
	Phenylethanal	WIKIPEDIA	Endogenous, Food, Medical	['ENDOGENOUS', ' FOOD', ' PERSONAL CARE', ' INDUSTRIAL']	model	human miss PC and INDUSTRIAL
	Benzophenone-3	WIKIPEDIA	Medical	['PERSONAL CARE', ' INDUSTRIAL', ' FOOD']	model	human miss PC and INDUSTRIAL
	Glucitol	WIKIPEDIA	Food, Medical	['MEDICAL', ' ENDOGENOUS', ' FOOD', ' PERSONAL CARE', ' INDUSTRIAL']	model	human miss PC
	Uvic acid	WIKIPEDIA	Endogenous, Food, Medical	['FOOD', ' INDUSTRIAL', ' PERSONAL CARE', ' MEDICAL']	model	human miss PC
	Para-hydroxybenzoic acid	WIKIPEDIA	Endogenous, Food, Medical	['FOOD', ' PERSONAL CARE', ' INDUSTRIAL']	neither	Model no endogenous and human no PC
	Gamma oryzanol	WIKIPEDIA	Food, Medical	['FOOD', ' PERSONAL CARE']	model	human miss PC
	Methylglycine	WIKIPEDIA	Endogenous, Medical	['ENDOGENOUS', ' FOOD', ' PERSONAL CARE', ' INDUSTRIAL', ' MEDICAL']	model	human miss PC INDUSTRIAL FOOD
	Sporiline	WIKIPEDIA	Medical	['MEDICAL', ' PERSONAL CARE']	manual	NO PC is found
	Glucosamine hydrochloride	WIKIPEDIA	Endogenous, Medical	['FOOD', ' ENDOGENOUS', ' PERSONAL CARE']	neither	human miss food, model miss endogenous
	Xalatan	WIKIPEDIA	Medical	['MEDICAL', ' PERSONAL CARE']	manual	prescription eye drops
	Cetrimide	WIKIPEDIA	Medical, Industrial	['MEDICAL', ' PERSONAL CARE']	either	used as disinfectant and vetrinary care
	Alpha-pinene	WIKIPEDIA	Medical	['FOOD', ' PERSONAL CARE', ' INDUSTRIAL']	model	used in perfumes, colvents, THC products
	Isopentanoic acid	WIKIPEDIA	Endogenous, Food, Medical	['FOOD', ' INDUSTRIAL', ' PERSONAL CARE', ' ENDOGENOUS']	model	used in detergent and textiles, found in food
	Cyklokapron	WIKIPEDIA	Medical	['MEDICAL', ' PERSONAL CARE']	manual	no PC found
	Acefylline	WIKIPEDIA	Medical	['MEDICAL', ' PERSONAL CARE']	model	human miss PC
	Trehalose	WIKIPEDIA	Food, Medical	['FOOD', ' PERSONAL CARE', ' MEDICAL']	model	human miss PC
	Xylite	WIKIPEDIA	Medical	['FOOD', ' PERSONAL CARE', ' INDUSTRIAL']	model	human miss PC Industrial food
	Formylformic acid	WIKIPEDIA	Endogenous, Medical	['ENDOGENOUS', ' FOOD', ' PERSONAL CARE', ' INDUSTRIAL']	model	human miss PC Industrial food
	Sulfonylbismethane	WIKIPEDIA	Endogenous, Food, Medical	['FOOD', ' PERSONAL CARE', ' INDUSTRIAL']	model	human miss PC
	Tocofersolan	WIKIPEDIA	Medical	['MEDICAL', ' PERSONAL CARE']	model	human miss PC
	Retinoid	WIKIPEDIA	Medical	['MEDICAL', ' ENDOGENOUS', ' PERSONAL CARE', ' FOOD']	model	human miss PC , food
	Thonzonium	WIKIPEDIA	Medical	['MEDICAL', ' PERSONAL CARE']	manual	drug in ear drops
	Paramandelic acid	WIKIPEDIA	Endogenous, Food, Medical	['MEDICAL', ' ENDOGENOUS', ' PERSONAL CARE']	model	human miss PC
	Mandelic acid	WIKIPEDIA	Endogenous, Food, Medical	['MEDICAL', ' ENDOGENOUS', ' PERSONAL CARE']	model	human miss PC
	Sovrima	WIKIPEDIA	Medical	['MEDICAL', ' PERSONAL CARE']	model	human miss PC
	N-ribosylnicotinamide	WIKIPEDIA	Endogenous, Medical	['ENDOGENOUS', ' FOOD', ' PERSONAL CARE']	model	human miss PC
	Laevulinic acid	WIKIPEDIA	Food, Medical	['INDUSTRIAL', ' PERSONAL CARE']	model	human miss PC
	Lactic acid	WIKIPEDIA	Endogenous, Medical	['ENDOGENOUS', ' FOOD', ' PERSONAL CARE', ' MEDICAL', ' INDUSTRIAL']	model	human miss PC
	Milk acid	WIKIPEDIA	Medical	['ENDOGENOUS', ' FOOD', ' PERSONAL CARE', ' MEDICAL', ' INDUSTRIAL']	model	human miss PC
	Ethylenediaminetetraacetic acid	WIKIPEDIA	Medical, Industrial	['INDUSTRIAL', ' FOOD', ' MEDICAL', ' PERSONAL CARE']	model	human miss PC
	Bornyl acetic ether	WIKIPEDIA	Food, Medical	['FOOD', ' PERSONAL CARE']	model	human miss PC
	Cinnamic aldehyde	WIKIPEDIA	Endogenous, Food, Medical	['FOOD', ' PERSONAL CARE', ' INDUSTRIAL']	model	human miss PC
	Ampeloptin	WIKIPEDIA	Medical	['FOOD', ' PERSONAL CARE', ' INFO']	model	human miss PC
	Isobide	WIKIPEDIA	Medical	['MEDICAL', ' PERSONAL CARE', ' INDUSTRIAL', ' FOOD']	model	human miss PC
	Pro-xylane	PUBMED	Medical	['PERSONAL CARE', ' MEDICAL']	model	human miss PC
	Nonoxynols	WIKIPEDIA	Medical, Industrial	['INDUSTRIAL', ' PERSONAL CARE', ' MEDICAL']	model	human miss PC
	Phenyl methyl ketone	WIKIPEDIA	Medical, Industrial	['FOOD', ' INDUSTRIAL', ' PERSONAL CARE']	model	human miss PC, food
	Bakuchiol	WIKIPEDIA	Medical	['PERSONAL CARE', ' FOOD']	model	human miss PC
	Gentian violet	WIKIPEDIA	Medical	['MEDICAL', ' INDUSTRIAL', ' PERSONAL CARE']	model	human miss PC
	Fenchone	WIKIPEDIA	Food, Medical	['FOOD', ' PERSONAL CARE']	model	human miss PC: perfume
	Trans-resveratrol	WIKIPEDIA	Food, Medical	['FOOD', ' PERSONAL CARE']	model	human miss PC: anti aging creams
	Bronopol	WIKIPEDIA	Medical	['INDUSTRIAL', ' PERSONAL CARE']	model	human miss PC: shampoo and Industrial: water cooling system
	Glycol monosalicylate	PUBMED	Medical	['PERSONAL CARE']	either	medical use: analgesic anti-pain meds, personal care: salicylic acid derivative used for acne products
	Oxychinolin	WIKIPEDIA	Medical	['INDUSTRIAL', ' PERSONAL CARE', ' MEDICAL']	model	human miss PC: hair dye and Industrial: rocket fuel
	Thyme camphor	WIKIPEDIA	Medical	['MEDICAL', ' FOOD', ' PERSONAL CARE', ' INDUSTRIAL']	model	human miss PC: mouthwash food: flavoring industrial: agricultural
	Caryophyllin	WIKIPEDIA	Food, Medical	['FOOD', ' PERSONAL CARE']	model	human miss PC: fragrance
	Diethyl toluamide	WIKIPEDIA	Medical	['PERSONAL CARE', ' INDUSTRIAL']	model	huan miss PC: insect repellant
	Glycyrrhetin	WIKIPEDIA	Medical	['MEDICAL', ' FOOD', ' PERSONAL CARE']	model	human miss PC: skincare and haircare
	Amorolfin	WIKIPEDIA	Medical	['MEDICAL', ' PERSONAL CARE']	model	human miss PC: nail polish
	Chitosamine	WIKIPEDIA	Endogenous, Medical	['FOOD', ' ENDOGENOUS', ' PERSONAL CARE']	model	human miss PC: skincare and haircare
	Ethanedioic acid	WIKIPEDIA	Endogenous, Medical	['FOOD', ' INDUSTRIAL', ' PERSONAL CARE']	model	human miss PC: exofliating agent in skincare
	Copper tripeptide	PUBMED	Endogenous, Medical	['MEDICAL', ' PERSONAL CARE']	model	human miss PC: skincare
	Vanillaldehyde	WIKIPEDIA	Food, Medical	['FOOD', ' PERSONAL CARE', ' INDUSTRIAL']	model	human miss PC: perfume
	Perillyl alcohol	WIKIPEDIA	Food, Medical	['FOOD', ' PERSONAL CARE', ' INDUSTRIAL', ' INFO']	model	human miss PC: perfume
	Perilla alcohol	WIKIPEDIA	Food, Medical	['FOOD', ' PERSONAL CARE', ' INDUSTRIAL', ' MEDICAL']	model	human miss PC: perfume
	Cetylpyridinum	PUBMED	Medical	['INDUSTRIAL', ' PERSONAL CARE']	model	human miss PC: oral hygiene products
	Menthone	WIKIPEDIA	Food, Medical	['FOOD', ' PERSONAL CARE']	model	human miss PC: perfume and oral hygiene
	Dimethyl phthalate	WIKIPEDIA	Medical, Industrial	['INDUSTRIAL', ' PERSONAL CARE']	model	human miss PC: nail polish
	Ilomastat	WIKIPEDIA	Medical	['MEDICAL', ' PERSONAL CARE']	model	human miss PC: anti aging creams
	Ginsenoside rb2	PUBMED	Medical	['MEDICAL', ' PERSONAL CARE', ' FOOD']	model	human miss PC: skincare and soap
	Chromium picolinate	WIKIPEDIA	Medical	['FOOD', ' PERSONAL CARE', ' INDUSTRIAL']	neither	No PC found. Found in food, used as supplement
	Zinc pyrithione	WIKIPEDIA	Medical	['MEDICAL', ' PERSONAL CARE', ' INDUSTRIAL']	model	human miss PC: anti-dandruff shampoo
	Peppermint camphor	WIKIPEDIA	Food, Medical	['FOOD', ' PERSONAL CARE', ' MEDICAL']	model	human miss PC: essential oils and perfume
	Tosylchloramide	WIKIPEDIA	Medical, Industrial	['INDUSTRIAL', ' PERSONAL CARE']	model	human miss PC:pools and saunas
	Pyroglutamic acid	WIKIPEDIA	Endogenous, Medical	['ENDOGENOUS', ' PERSONAL CARE', ' FOOD']	model	human miss PC: hair conditioner
	Pidolic acid	WIKIPEDIA	Endogenous, Food, Medical	['ENDOGENOUS', ' FOOD', ' PERSONAL CARE', ' MEDICAL']	model	human miss PC: moisturizer
	Avage	WIKIPEDIA	Medical	['MEDICAL', ' PERSONAL CARE']	manual	acne cream but only in prescriptions
	Piroctone olamine	WIKIPEDIA	Medical	['MEDICAL', ' PERSONAL CARE']	model	human miss PC: shampoo
	Vanillylacetone	WIKIPEDIA	Food, Medical	['FOOD', ' PERSONAL CARE']	model	human miss PC: perfume
	Polidocanol	WIKIPEDIA	Medical	['MEDICAL', ' PERSONAL CARE']	model	human miss PC: shampoo, creams
	Chloreton	WIKIPEDIA	Medical	['MEDICAL', ' PERSONAL CARE', ' INDUSTRIAL']	model	human miss PC: stabilizer in PC products
	Betula oil	WIKIPEDIA	Food, Medical	['FOOD', ' PERSONAL CARE', ' INDUSTRIAL', ' MEDICAL']	model	human miss PC: essential oils and perfume
	Linolic acid	WIKIPEDIA	Food, Medical	['FOOD', ' PERSONAL CARE', ' INDUSTRIAL']	model	human miss PC: moisturizer
	Adelmidrol	WIKIPEDIA	Medical	['MEDICAL', ' PERSONAL CARE']	model	human miss PC: skincare
	Fucose	WIKIPEDIA	Endogenous, Food, Medical	['ENDOGENOUS', ' FOOD', ' PERSONAL CARE', ' MEDICAL']	model	human miss PC: moisturizer and anti-aging cream
	(r)-1,3-butanediol	PUBMED	Food, Medical	['INDUSTRIAL', ' PERSONAL CARE', ' FOOD']	model	human miss PC: humectant in skincare and haircare
	Macelignan	WIKIPEDIA	Food, Medical	['FOOD', ' PERSONAL CARE']	model	human miss PC: skin firming creams
	Cetalkonium	WIKIPEDIA	Medical	['MEDICAL', ' PERSONAL CARE']	model	human miss PC: mouth wash
	Betulic acid	WIKIPEDIA	Medical	['MEDICAL', ' FOOD', ' PERSONAL CARE']	model	human miss PC: moisturizer
	Cetylacetic acid	WIKIPEDIA	Endogenous, Medical	['FOOD', ' PERSONAL CARE', ' INDUSTRIAL']	model	human miss PC: cleanser
	Icaridin	WIKIPEDIA	Medical	['PERSONAL CARE', ' INDUSTRIAL']	model	human miss PC: insect repellant
	Diethylenetriaminepentaacetic acid	WIKIPEDIA	Medical	['MEDICAL', ' PERSONAL CARE', ' INDUSTRIAL']	model	human miss PC: hair dye
	Acetic acid	WIKIPEDIA	Endogenous, Medical	['FOOD', ' INDUSTRIAL', ' MEDICAL', ' PERSONAL CARE']	model	human miss PC: stabilizer in PC products
	Methylene blue	WIKIPEDIA	Medical	['MEDICAL', ' INDUSTRIAL', ' PERSONAL CARE', ' FOOD']	model	human miss PC: anti aging creams
	Carvacrol	WIKIPEDIA	Food, Medical	['FOOD', ' PERSONAL CARE', ' INDUSTRIAL']	model	human miss PC: fragrance and anti-microbial
	Ethylene glycol monostearate	WIKIPEDIA	Food, Medical	['PERSONAL CARE']	model	human miss PC: shampoo and conditioners
	Citrulline	WIKIPEDIA	Food, Medical	['ENDOGENOUS', ' FOOD', ' PERSONAL CARE']	model	human miss PC: anti-aging creams
	Selenomethionine	WIKIPEDIA	Food, Medical	['FOOD', ' PERSONAL CARE', ' INDUSTRIAL']	model	human miss PC: shampoo and skincare
	Chrysin	WIKIPEDIA	Food, Medical	['FOOD', ' PERSONAL CARE']	model	human miss PC: anit-aging cream
	Trans-anethole	WIKIPEDIA	Food, Medical	['FOOD', ' PERSONAL CARE', ' INDUSTRIAL']	model	human miss PC: fragrance
	Silybin	WIKIPEDIA	Medical	['MEDICAL', ' FOOD', ' PERSONAL CARE']	model	humans miss PC: toners and moisturizers
	Benylate	WIKIPEDIA	Medical	['MEDICAL', ' PERSONAL CARE', ' INDUSTRIAL', ' FOOD']	model	human miss PC: lotions, creams and serums
	Tretinoin	WIKIPEDIA	Endogenous, Medical	['MEDICAL', ' PERSONAL CARE', ' ENDOGENOUS']	manual	used for acne but available via prescription only
	Tioxolone	WIKIPEDIA	Medical	['MEDICAL', ' PERSONAL CARE']	model	human miss PC: acne creams and anti dandruff shampoo
	Norvaline	WIKIPEDIA	Endogenous, Medical	['FOOD', ' PERSONAL CARE', ' INFO']	manual	No PC found.
	Thiolhistidine-betaine	WIKIPEDIA	Food, Medical	['FOOD', ' PERSONAL CARE']	model	human miss PC: anti aging creams
	Myristyl nicotinate	PUBMED	Medical	['MEDICAL', ' PERSONAL CARE']	model	human miss PC: skincare products
	Horny goat weed	WIKIPEDIA	Medical	['FOOD', ' PERSONAL CARE']	manual	no PC found
	Beta alanine	WIKIPEDIA	Endogenous, Medical	['ENDOGENOUS', ' FOOD', ' PERSONAL CARE', ' INDUSTRIAL']	model	human miss PC: skincare p'
	Becaptan	WIKIPEDIA	Endogenous, Medical	['MEDICAL', ' ENDOGENOUS', ' PERSONAL CARE']	model	human miss PC: hair dye
	Inosine	WIKIPEDIA	Endogenous, Medical	['ENDOGENOUS', ' MEDICAL', ' FOOD', ' PERSONAL CARE']	model	human miss PC: skin conditioning
	Paeonol	WIKIPEDIA	Medical	['FOOD', ' PERSONAL CARE', ' INFO']	model	human miss PC: sunscreens and serums
	Galangin flavanone	WIKIPEDIA	Food, Medical	['FOOD', ' PERSONAL CARE']	model	human miss PC: sun and haircare products
	Diindolylmethane	WIKIPEDIA	Endogenous, Medical	['FOOD', ' PERSONAL CARE']	manual	No PC found. Found in food, used as supplement
	Phloretol	WIKIPEDIA	Food, Medical	['FOOD', ' INDUSTRIAL', ' PERSONAL CARE']	manual	human miss PC: face serums
	‚Äã(+)‚Äã-‚Äãphenyllactic acid	PUBMED	Endogenous, Medical	['FOOD', ' PERSONAL CARE', ' INDUSTRIAL']	model	human miss PC: moisturizers and anti-microbial
	Heptin	WIKIPEDIA	Medical	['MEDICAL', ' PERSONAL CARE']	model	human miss PC: fragrance
	Hypromellose	WIKIPEDIA	Medical	['MEDICAL', ' FOOD', ' PERSONAL CARE', ' INDUSTRIAL']	model	Human miss PC: thickening agent in creams
	Malol	WIKIPEDIA	Food, Medical	['FOOD', ' PERSONAL CARE']	model	no clear evidence for medical
	B-pinene	WIKIPEDIA	Medical	['FOOD', ' PERSONAL CARE']	model	no clear evidence for medical
	Asiaticoside	PUBMED	Medical	['MEDICAL', ' PERSONAL CARE', ' FOOD']	neither	no clear evidence for food
	Limonene	WIKIPEDIA	Food, Medical	['FOOD', ' PERSONAL CARE', ' INDUSTRIAL']	model	human miss PC
	Taurine	WIKIPEDIA	Endogenous, Food, Medical	['ENDOGENOUS', ' FOOD', ' PERSONAL CARE', ' INDUSTRIAL']	neither	human miss PC but no clear industrial use
	Esafosfan (trisodium)	PUBMED	Food, Medical	['PERSONAL CARE', ' MEDICAL']	manual	PubMed abstract from "trisodium" is for a wrong compound
	Carbonyldiamide	WIKIPEDIA	Endogenous, Medical	['ENDOGENOUS', ' MEDICAL', ' PERSONAL CARE', ' INDUSTRIAL']	model	human miss PC
	Cystein	WIKIPEDIA	Endogenous, Medical	['ENDOGENOUS', ' FOOD', ' PERSONAL CARE', ' INDUSTRIAL']	model	human miss PC
	Bioepiderm	WIKIPEDIA	Food, Medical	['FOOD', ' PERSONAL CARE', ' MEDICAL', ' ENDOGENOUS']	model	human miss PC
	Methyl nicotinate	WIKIPEDIA	Medical	['MEDICAL', ' PERSONAL CARE']	model	human miss PC
	Oxedrine	WIKIPEDIA	Food, Medical	['ENDOGENOUS', ' FOOD', ' MEDICAL', ' PERSONAL CARE']	manual	no clear evidence for endogenous
	P-synephrine	WIKIPEDIA	Food, Medical	['ENDOGENOUS', ' FOOD', ' PERSONAL CARE', ' MEDICAL']	manual	no clear evidence for endogenous
	Domiphen	WIKIPEDIA	Medical	['MEDICAL', ' PERSONAL CARE']	model	human miss PC
	Squalene	WIKIPEDIA	Endogenous, Medical	['ENDOGENOUS', ' PERSONAL CARE', ' MEDICAL', ' INDUSTRIAL']	model	human miss PC
	Alpha-tocopheryl acetate	WIKIPEDIA	Medical	['FOOD', ' PERSONAL CARE', ' INDUSTRIAL']	model	human miss PC
	Draconic acid	WIKIPEDIA	Medical	['FOOD', ' PERSONAL CARE', ' INDUSTRIAL']	model	no clear evidence for medical
	Minoximen	WIKIPEDIA	Medical	['MEDICAL', ' PERSONAL CARE']	model	human miss PC
	Denatonium	WIKIPEDIA	Medical	['INDUSTRIAL', ' PERSONAL CARE']	model	no clear evidence for medical
	Oleate	WIKIPEDIA	Food, Medical	['ENDOGENOUS', ' FOOD', ' PERSONAL CARE', ' INDUSTRIAL']	model	no clear evidence for medical
	Guanidine	WIKIPEDIA	Endogenous, Medical	['INDUSTRIAL', ' ENDOGENOUS', ' MEDICAL', ' PERSONAL CARE']	model	human miss PC
	N-propyl gallate	WIKIPEDIA	Food, Medical	['FOOD', ' PERSONAL CARE', ' INDUSTRIAL']	model	human miss PC
	Octenidine (dihydrochloride)	PUBMED	Medical	['MEDICAL', ' PERSONAL CARE']	model	human miss PC
	Cumarin	WIKIPEDIA	Food, Medical	['FOOD', ' PERSONAL CARE', ' INDUSTRIAL']	model	human miss PC
	Coq10;ubiquinone-10	PUBMED	Endogenous, Medical	['ENDOGENOUS', ' FOOD', ' PERSONAL CARE']	model	human miss PC
	Coq10	WIKIPEDIA	Endogenous, Medical	['ENDOGENOUS', ' FOOD', ' PERSONAL CARE']	model	human miss PC
	Pectin	WIKIPEDIA	Food, Medical	['FOOD', ' MEDICAL', ' PERSONAL CARE']	model	human miss PC
	Isoeugenol	WIKIPEDIA	Medical	['FOOD', ' PERSONAL CARE', ' INDUSTRIAL']	model	human miss PC
	Rauwolscine hydrochloride	PUBMED	Medical	['MEDICAL', ' PERSONAL CARE']	manual	NO PC is found; only in supplement
	Corynanthine hydrochloride	PUBMED	Medical	['MEDICAL', ' PERSONAL CARE']	manual	NO PC is found; only in supplement
	Corynanthine (hydrochloride)	PUBMED	Medical	['MEDICAL', ' PERSONAL CARE']	manual	NO PC is found; only in supplement
	Visine	WIKIPEDIA	Medical	['PERSONAL CARE']	manual	used in eye drop but as a medication
	Dyclothane	WIKIPEDIA	Medical	['MEDICAL', ' PERSONAL CARE']	manual	used in throat lozenge but as a medication
	Indigotindisulfonate sodium	WIKIPEDIA	Medical	['MEDICAL', ' FOOD', ' PERSONAL CARE']	model	human miss PC and food
	Chloromethylisothiazolinone	WIKIPEDIA	Medical, Industrial	['INDUSTRIAL', ' PERSONAL CARE']	model	no clear evidence for medical
	Tartaric acid	WIKIPEDIA	Food, Medical	['FOOD', ' INDUSTRIAL', ' PERSONAL CARE', ' MEDICAL']	model	human miss PC
	Threaric acid	WIKIPEDIA	Food, Medical	['FOOD', ' INDUSTRIAL', ' PERSONAL CARE', ' MEDICAL']	model	human miss PC
	Geraniol,(s)	PUBMED	Medical	['MEDICAL', ' FOOD', ' PERSONAL CARE']	model	human miss PC
	Lutein	WIKIPEDIA	Food, Medical	['FOOD', ' PERSONAL CARE', ' INDUSTRIAL']	model	human miss PC
	Tribromsalan	WIKIPEDIA	Medical	['MEDICAL', ' PERSONAL CARE']	model	human miss PC
	Tagatose	WIKIPEDIA	Food, Medical	['FOOD', ' PERSONAL CARE']	manual	NO PC is found
	Liquorice	WIKIPEDIA	Food, Medical	['FOOD', ' PERSONAL CARE', ' INDUSTRIAL']	model	human miss PC
	Fenistil	WIKIPEDIA	Medical	['MEDICAL', ' PERSONAL CARE']	manual	NO PC is found; use as a cream
	Behenyl alcohol	WIKIPEDIA	Medical	['MEDICAL', ' PERSONAL CARE']	model	human miss PC
	Ceplene	WIKIPEDIA	Endogenous, Medical	['MEDICAL', ' PERSONAL CARE']	manual	model miss endogenous, because this is histamine dihydrochloride, and human consider it as histamine
	Catechin hydrate	WIKIPEDIA	Food, Medical	['FOOD', ' PERSONAL CARE', ' MEDICAL']	manual	human miss PC
	Cordran	WIKIPEDIA	Medical	['MEDICAL', ' PERSONAL CARE']	manual	NO PC is found; use as a cream
	Cannabidiol	WIKIPEDIA	Medical	['MEDICAL', ' FOOD', ' PERSONAL CARE']	model	human miss PC
	P-benzenediol	WIKIPEDIA	Medical	['MEDICAL', ' PERSONAL CARE', ' INDUSTRIAL', ' FOOD']	model	human miss PC
	Antazoline hydrochloride	PUBMED	Medical	['MEDICAL', ' PERSONAL CARE']	manual	NO PC is found; use as a cream
	Aminoform	WIKIPEDIA	Medical	['MEDICAL', ' PERSONAL CARE']	model	human miss PC; use as a preservative
	Biotin (vitamin b7)	PUBMED	Food, Medical	['FOOD', ' PERSONAL CARE']	neither	human miss PC; model miss medical
	Tocopheryl acetate	WIKIPEDIA	Food, Medical	['FOOD', ' PERSONAL CARE', ' INDUSTRIAL']	neither	human miss PC; no clear evidence for industrial use
	Euresol	WIKIPEDIA	Medical	['MEDICAL', ' FOOD', ' INDUSTRIAL', ' PERSONAL CARE']	model	human miss PC and food
	Cannabinol	WIKIPEDIA	Medical	['FOOD', ' PERSONAL CARE', ' INDUSTRIAL']	neither	human miss PC; no clear evidence for industrial use
	Santheose	WIKIPEDIA	Food, Medical	['FOOD', ' PERSONAL CARE', ' ENDOGENOUS', ' MEDICAL']	model	human miss PC; endogenous because it is metabolite of caffeine
	B-myrcene	WIKIPEDIA	Food, Medical	['FOOD', ' PERSONAL CARE', ' INDUSTRIAL']	model	human miss PC and industrial; no clear evidence for medical

## Sheet: Table S4
	Table S4. Third-party review of INDUSTRIAL labels by chemsource.
	compound name	site	manual classification	chemsource output	which one you agree	reason
	(2e)-3-(5-(2,3-dimethoxy-6-methyl-1,4-benzoquinoyl))-2-nonyl-2-propenoic acid	PUBMED	Medical	['MEDICAL', ' INDUSTRIAL']	either	drug in clinical trial
	Vebonol	WIKIPEDIA	Medical	['INDUSTRIAL']	both	human and veterinary drug
	Baptitoxine	WIKIPEDIA	Medical	['MEDICAL', ' FOOD', ' INDUSTRIAL']	manual	herb chemical
	Nitroferricyanide	WIKIPEDIA	Medical	['MEDICAL', ' INDUSTRIAL']	model	manual miss industrial use
	Sb 203580	PUBMED	Medical	['MEDICAL', ' INDUSTRIAL']	either	drug in clinical trial
	Cipargamin	WIKIPEDIA	Medical	['MEDICAL', ' INDUSTRIAL']	either	drug in clinical trial
	Ferroquine	WIKIPEDIA	Medical	['MEDICAL', ' INDUSTRIAL']	either	drug in clinical trial
	Flubenol	WIKIPEDIA	Medical	['MEDICAL', ' INDUSTRIAL']	model	human and veterinary drug
	Flumequine	WIKIPEDIA	Medical	['INDUSTRIAL']	model	veterinary drug
	Pd 184352	PUBMED	Medical	['MEDICAL', ' INDUSTRIAL']	either	drug in clinical trial
	Nitrogen mustard	WIKIPEDIA	Medical	['MEDICAL', ' INDUSTRIAL']	model	drug and chemical warfare agents:
	Credelio	WIKIPEDIA	Medical	['MEDICAL', ' INDUSTRIAL']	model	human and veterinary drug
	Tiberal	WIKIPEDIA	Medical	['MEDICAL', ' INDUSTRIAL']	either	drug in clinical trial
	(s)-ornidazole	PUBMED	Medical	['MEDICAL', ' INDUSTRIAL']	either	drug in clinical trial
	[18f]ef5	PUBMED	Medical	['MEDICAL', ' INDUSTRIAL']	either	drug in clinical trial
	Dichloroethanoic acid	WIKIPEDIA	Medical	['INDUSTRIAL', ' FOOD']	both	disinfection byproduct
	Halofuginone	WIKIPEDIA	Medical	['MEDICAL', ' INDUSTRIAL']	model	human and veterinary drug
	Atrazine	WIKIPEDIA	Medical	['INDUSTRIAL']	model	herbicide
	Benzeneacetic acid, 3-(3-(((2-chloro-3-(trifluoromethyl)phenyl)methyl)(2,2-diphenylethyl)amino)propoxy)-	PUBMED	Medical	['MEDICAL', ' INDUSTRIAL']	either	drug in clinical trial
	Dicural	WIKIPEDIA	Medical	['INDUSTRIAL']	model	veterinary drug
	N-(2-aminoethyl)-5-chloroisoquinoline-8-sulfonamide	PUBMED	Medical	['INDUSTRIAL']	either	drug in clinical trial
	Bifenthrin	WIKIPEDIA	Medical	['INDUSTRIAL']	model	insecticide
	Example 18 [wo2012048259]	PUBMED	Medical	['MEDICAL', ' INDUSTRIAL']	manual	recently approved drugs
	X-gal	WIKIPEDIA	Medical	['INDUSTRIAL']	either	Chromogenic compounds
	Fenoxaprop-p-ethyl	PUBMED	Medical	['INDUSTRIAL']	model	herbicide
	Ridamyl	WIKIPEDIA	Medical	['MEDICAL', ' INDUSTRIAL']	model	human and veterinary drug
	Beta-cyfluthrin	WIKIPEDIA	Medical	['INDUSTRIAL']	model	insecticide
	Phenasal	WIKIPEDIA	Medical	['MEDICAL', ' INDUSTRIAL']	model	drug and pesticide
	Elimite	WIKIPEDIA	Medical	['MEDICAL', ' INDUSTRIAL']	model	drug and insecticide
	Naphthol as-e phosphate	PUBMED	Medical	['MEDICAL', ' INDUSTRIAL']	either	drug in clinical trial
	Methodichlorophen	WIKIPEDIA	Medical	['MEDICAL', ' INDUSTRIAL']	either	drug in clinical trial
	Bay 1217389	PUBMED	Medical	['MEDICAL', ' INDUSTRIAL']	either	drug in clinical trial
	Monepantel	WIKIPEDIA	Medical	['INDUSTRIAL']	model	veterinary drug
	Vosilasarm	WIKIPEDIA	Medical	['MEDICAL', ' INDUSTRIAL']	either	drug in clinical trial
	Cardarine	WIKIPEDIA	Medical	['INDUSTRIAL']	model	illegal doping compound
	Fluocyanobenpyrazole	WIKIPEDIA	Medical	['INDUSTRIAL']	model	insecticide
	Cevipabulin	PUBMED	Medical	['MEDICAL', ' INDUSTRIAL']	either	drug in clinical trial
	N-tert-butyl isoquine	PUBMED	Medical	['MEDICAL', ' INDUSTRIAL']	either	drug in clinical trial
	Antabus	WIKIPEDIA	Medical	['MEDICAL', ' INDUSTRIAL']	manual	no clear evidence for industrial use
	Benzo(c)pyridine	WIKIPEDIA	Medical	['INDUSTRIAL']	neither	no clear evidence for medical use; food additive use
	Lasalocid	WIKIPEDIA	Medical	['INDUSTRIAL']	model	veterinary drug
	Malic acid	WIKIPEDIA	Endogenous, Food, Medical	['ENDOGENOUS', ' FOOD', ' INDUSTRIAL']	neither	model missing personal care
	Malate	WIKIPEDIA	Endogenous, Food, Medical	['ENDOGENOUS', ' FOOD', ' INDUSTRIAL']	neither	model missing personal care
	Disodium nadh	PUBMED	Endogenous, Medical	['INDUSTRIAL']	manual	sodium form of an endogenous molecule
	Geneticin	WIKIPEDIA	Medical	['INDUSTRIAL']	model	research reagent not used in human
	Rifamycin s	PUBMED	Medical	['MEDICAL', ' INDUSTRIAL']	manual	no clear evidence for industrial use
	Telepathine	WIKIPEDIA	Medical	['MEDICAL', ' FOOD', ' INDUSTRIAL']	model	found in common food ingredients and used as pH indicator
	Gentamicin	WIKIPEDIA	Medical	['MEDICAL', ' INDUSTRIAL']	manual	no clear evidence for industrial use
	Zotarolimus	WIKIPEDIA	Medical	['MEDICAL', ' INDUSTRIAL']	manual	no clear evidence for industrial use
	Isoascorbic acid	WIKIPEDIA	Food, Medical	['FOOD', ' INDUSTRIAL']	either	major source is food
	Aspartate	WIKIPEDIA	Endogenous, Food, Medical	['ENDOGENOUS', ' FOOD', ' INDUSTRIAL']	model	used in polymer synthesis
	Asparagic acid	WIKIPEDIA	Endogenous, Food, Medical	['ENDOGENOUS', ' FOOD', ' INDUSTRIAL']	model	used in polymer synthesis
	Medetomidine	WIKIPEDIA	Medical	['MEDICAL', ' INDUSTRIAL']	model	human and veterinary drug
	Saccharine	WIKIPEDIA	Food, Medical	['FOOD', ' INDUSTRIAL']	model	food additive
	Emamectin benzoate	WIKIPEDIA	Medical	['INDUSTRIAL']	model	insecticide
	Streptogramin a	WIKIPEDIA	Medical	['MEDICAL', ' INDUSTRIAL']	model	human and veterinary drug
	Cavinton	WIKIPEDIA	Medical	['MEDICAL', ' INDUSTRIAL']	model	drug in clinical trial
	Fluorexon	WIKIPEDIA	Medical	['INDUSTRIAL']	model	Chromogenic compounds
	Triptolid	WIKIPEDIA	Medical	['INDUSTRIAL']	either	drug in clinical trial; herb chemical
	Hyodesoxycholic acid	WIKIPEDIA	Endogenous, Medical	['ENDOGENOUS', ' INDUSTRIAL']	either	drug in clinical trial
	Orthophenanthroline	WIKIPEDIA	Medical	['INDUSTRIAL']	model	no clear evidence for medical use
	Aminoethanoic acid	WIKIPEDIA	Food, Medical, Personal Care	['ENDOGENOUS', ' FOOD', ' INDUSTRIAL']	model	no clear evidence for personal care
	Tricyclazole	PUBMED	Food, Medical	['INDUSTRIAL']	model	fungicide
	Ebselen	WIKIPEDIA	Medical	['MEDICAL', ' INDUSTRIAL']	either	drug in clinical trial
	Manna sugar	WIKIPEDIA	Food, Medical	['MEDICAL', ' FOOD', ' INDUSTRIAL']	model	used in industrial synthesis
	N-butyric acid	WIKIPEDIA	Endogenous, Food, Medical	['ENDOGENOUS', ' FOOD', ' INDUSTRIAL']	model	used in plastics production
	Methionine	WIKIPEDIA	Food, Medical	['ENDOGENOUS', ' FOOD', ' INDUSTRIAL']	manual	essential nutrients, no endogenous source
	Cymethion	WIKIPEDIA	Food, Medical	['FOOD', ' INDUSTRIAL']	either	used in animal food additive
	Piperonylbutoxide	WIKIPEDIA	Medical	['INDUSTRIAL']	model	pesticide
	Trioxysalen	WIKIPEDIA	Medical	['MEDICAL', ' INDUSTRIAL']	either	drug in clinical trial
	Thiotepa	WIKIPEDIA	Medical	['MEDICAL', ' INDUSTRIAL']	either	initially intended for industrial use in textiles and plastics, is now primarily known for its role in cancer treatment
	Canavanine	WIKIPEDIA	Medical	['FOOD', ' INDUSTRIAL']	model	drug in clinical trial
	Dixanthogen	WIKIPEDIA	Medical	['INDUSTRIAL']	model	no clear evidence for medical use
	Lurselle	WIKIPEDIA	Medical	['MEDICAL', ' INDUSTRIAL']	either	withdraw drug
	Isomaltotriose	PUBMED	Medical	['FOOD', ' INDUSTRIAL']	model	food and drug in clinical trial
	Monensic acid	WIKIPEDIA	Medical	['INDUSTRIAL']	model	veterinary drug
	Decylic acid	WIKIPEDIA	Endogenous, Food, Medical	['FOOD', ' INDUSTRIAL', ' MEDICAL']	manual	model missing endogenous source
	Resorcinolphthalein	WIKIPEDIA	Medical	['MEDICAL', ' FOOD', ' INDUSTRIAL']	neither	with industrial use, but not a common food ingredient
	Hygromycin b	WIKIPEDIA	Medical	['INDUSTRIAL']	model	veterinary drug
	Lactose	WIKIPEDIA	Endogenous, Food, Medical	['FOOD', ' INDUSTRIAL', ' MEDICAL']	either	lactose can be both food and endogenous metabolite
	Alpha-lactose	PUBMED	Endogenous, Food, Medical	['MEDICAL', ' FOOD', ' INDUSTRIAL']	either	lactose can be both food and endogenous metabolite
	Sulfanitran	WIKIPEDIA	Medical	['INDUSTRIAL']	model	veterinary drug
	Vitavax	WIKIPEDIA	Medical	['INDUSTRIAL']	model	fungicide
	Pimagedine	WIKIPEDIA	Medical	['INDUSTRIAL']	either	drug in clinical trial
	Ethylmaleimide	WIKIPEDIA	Medical	['INDUSTRIAL']	model	no clear medical use
	Alpha-dextrin	WIKIPEDIA	Food, Medical	['MEDICAL', ' FOOD', ' INDUSTRIAL']	model	used in the separation and purification of chemicals and in various industrial processes
	Calcimycin	WIKIPEDIA	Medical	['MEDICAL', ' INDUSTRIAL']	either	drug in clinical trial
	Tetramisole	WIKIPEDIA	Medical	['MEDICAL', ' INDUSTRIAL']	model	human and veterinary drug
	Tetramisol	WIKIPEDIA	Medical	['MEDICAL', ' INDUSTRIAL']	model	human and veterinary drug
	Neotame	WIKIPEDIA	Food, Medical	['FOOD', ' INDUSTRIAL']	model	no clear evidence for medical use
	Sodium molybdate	WIKIPEDIA	Medical	['INDUSTRIAL']	model	no clear evidence for medical use
	Colace	WIKIPEDIA	Medical	['MEDICAL', ' FOOD', ' INDUSTRIAL']	model	manual miss industrial use
	Merbromin	WIKIPEDIA	Medical	['MEDICAL', ' INDUSTRIAL']	either	withdraw drug
	Antisedan	WIKIPEDIA	Medical	['MEDICAL', ' INDUSTRIAL']	model	human and veterinary drug
	Benzimidazole	WIKIPEDIA	Medical	['MEDICAL', ' INDUSTRIAL']	model	common industrial ingredients
	Furacillin	WIKIPEDIA	Medical	['INDUSTRIAL']	model	veterinary drug
	Phosphinothricin	WIKIPEDIA	Medical	['INDUSTRIAL']	model	herbicide
	Colchicine	WIKIPEDIA	Medical	['MEDICAL', ' INDUSTRIAL']	manual	no clear evidence for industrial use
	Phenformine	WIKIPEDIA	Medical	['MEDICAL', ' INDUSTRIAL']	either	withdraw drug
	Inositol hexaphosphate	WIKIPEDIA	Food, Medical	['FOOD', ' INDUSTRIAL']	either	drug in clinical trial
	Amprolium	WIKIPEDIA	Medical	['INDUSTRIAL']	model	veterinary drug
	Desyl alcohol	WIKIPEDIA	Medical	['INDUSTRIAL']	model	used in industrial synthesis
	N-pyrotartaric acid	WIKIPEDIA	Endogenous, Food, Medical	['ENDOGENOUS', ' INDUSTRIAL']	manual	no clear evidence for industrial use
	Soybean lecithin	WIKIPEDIA	Food, Medical	['FOOD', ' INDUSTRIAL']	model	no clear evidence for medical use
	Tosic acid	WIKIPEDIA	Medical	['INDUSTRIAL']	model	no clear evidence for medical use
	Ethyl carbamate	WIKIPEDIA	Food, Medical	['FOOD', ' INDUSTRIAL']	model	withdraw drug
	Isatin	WIKIPEDIA	Medical	['ENDOGENOUS', ' FOOD', ' INDUSTRIAL']	model	no clear evidence for medical use
	Inulin	WIKIPEDIA	Food, Medical	['FOOD', ' MEDICAL', ' INDUSTRIAL']	manual	no clear evidence for industrial use
	Tylvalosin (tartrate)	PUBMED	Medical	['INDUSTRIAL']	model	veterinary drug
	Lysine	WIKIPEDIA	Food, Medical	['FOOD', ' INDUSTRIAL']	either	all uses
	Butanedioic acid	WIKIPEDIA	Food, Medical, Personal Care	['ENDOGENOUS', ' FOOD', ' INDUSTRIAL']	either	all uses
	Putrescin	WIKIPEDIA	Endogenous, Medical	['ENDOGENOUS', ' FOOD', ' INDUSTRIAL']	either	all uses
	Espotabs	WIKIPEDIA	Medical	['INDUSTRIAL']	model	withdraw drug
	Salinomycin	WIKIPEDIA	Medical	['MEDICAL', ' INDUSTRIAL', ' FOOD']	model	veterinary drug
	O(6)-benzylguanine	WIKIPEDIA	Medical	['MEDICAL', ' INDUSTRIAL']	either	drug in clinical trial
	Deoxycholate	WIKIPEDIA	Endogenous, Medical	['ENDOGENOUS', ' MEDICAL', ' FOOD', ' INDUSTRIAL']	manual	not food
	Nocodazole	WIKIPEDIA	Medical	['INDUSTRIAL']	model	no clear evidence for medical use
	Sitosterol	WIKIPEDIA	Food, Medical	['FOOD', ' INDUSTRIAL']	neither	food and personal care product
	Tecfidera	WIKIPEDIA	Medical	['MEDICAL', ' INDUSTRIAL']	manual	no clear evidence for industrial use
	Trans-crotonic acid	WIKIPEDIA	Endogenous, Food, Medical	['INDUSTRIAL']	neither	not a food or drug
	Hydrocyanic acid	WIKIPEDIA	Medical	['INDUSTRIAL', ' FOOD', ' ENDOGENOUS']	model	no clear evidence for medical use
	Guaiacol	WIKIPEDIA	Food, Medical	['FOOD', ' MEDICAL', ' INDUSTRIAL']	model	manual miss industrial use
	N-(4-hydroxyphenyl)glycine	WIKIPEDIA	Medical	['INDUSTRIAL']	model	no clear evidence for medical use
	Hydroquinidine	WIKIPEDIA	Medical	['MEDICAL', ' INDUSTRIAL']	manual	no clear evidence for industrial use
	Sodium diethyldithiocarbamate	WIKIPEDIA	Medical	['INDUSTRIAL']	either	all uses
	Ouabaine	WIKIPEDIA	Medical	['MEDICAL', ' ENDOGENOUS', ' INDUSTRIAL']	neither	no clear evidence for industrial use; manual missed endogenous
	Gallotannic acid	WIKIPEDIA	Food, Medical	['FOOD', ' INDUSTRIAL']	neither	manual miss industrial use; model missed medical use
	Xanthic oxide	WIKIPEDIA	Endogenous, Medical	['ENDOGENOUS', ' MEDICAL', ' INDUSTRIAL']	model	manual miss industrial use
	Prednisolone acetate	WIKIPEDIA	Medical	['MEDICAL', ' INDUSTRIAL']	manual	no clear evidence for industrial use
	Rondomycin	WIKIPEDIA	Medical	['MEDICAL', ' INDUSTRIAL']	manual	no clear evidence for industrial use
	Uronidix	WIKIPEDIA	Medical	['MEDICAL', ' INDUSTRIAL']	manual	no clear evidence for industrial use
	Menaphthone	WIKIPEDIA	Medical	['MEDICAL', ' FOOD', ' INDUSTRIAL']	neither	veterinary drug but not used in food
	Sulfona	WIKIPEDIA	Medical	['MEDICAL', ' INDUSTRIAL']	model	manual miss industrial use
	Mito-tempo	PUBMED	Medical	['INDUSTRIAL']	manual	drug in clinical trial
	Dianex	WIKIPEDIA	Medical	['INDUSTRIAL']	model	insecticide
	Fumagillin	WIKIPEDIA	Medical	['MEDICAL', ' INDUSTRIAL']	model	human and veterinary drug
	Lauryl maltoside	PUBMED	Medical	['INDUSTRIAL']	model	no clear medical use
	Hydro-p-coumaric acid	WIKIPEDIA	Endogenous, Medical	['FOOD', ' INDUSTRIAL']	model	not endogenous; manual missed food
	Aes-103	WIKIPEDIA	Food, Medical	['FOOD', ' INDUSTRIAL', ' MEDICAL']	model	manual miss industrial
	Aprotinin	WIKIPEDIA	Medical	['MEDICAL', ' INDUSTRIAL']	model	manual miss industrial use
	Dextran	WIKIPEDIA	Food, Medical	['MEDICAL', ' FOOD', ' INDUSTRIAL']	model	manual miss industrial use
	Sodium nitroprusside dihydrate	WIKIPEDIA	Medical	['MEDICAL', ' INDUSTRIAL']	model	manual miss industrial use
	Thiostrepton	WIKIPEDIA	Medical	['MEDICAL', ' INDUSTRIAL']	neither	veterinary drug
	Beta carotene	WIKIPEDIA	Food, Medical	['FOOD', ' MEDICAL', ' INDUSTRIAL']	model	manual miss industrial use
	Choline	WIKIPEDIA	Food, Medical	['ENDOGENOUS', ' FOOD', ' MEDICAL', ' INDUSTRIAL']	model	manual miss endogenous and industrial
	Kifunensine	WIKIPEDIA	Medical	['MEDICAL', ' INDUSTRIAL']	either	drug in clinical trial
	Megimide	WIKIPEDIA	Medical	['MEDICAL', ' INDUSTRIAL']	manual	no clear evidence for industrial use
	Tirapazamine	WIKIPEDIA	Medical	['MEDICAL', ' INDUSTRIAL']	manual	no clear evidence for industrial use
	Tyrosine	WIKIPEDIA	Endogenous, Medical	['ENDOGENOUS', ' FOOD', ' MEDICAL', ' INDUSTRIAL']	neither	manual miss food; no clear evidence for industrial use
	Decamethrin	WIKIPEDIA	Medical	['INDUSTRIAL']	model	insecticide
	Cyclopropanecarboxylic acid, 1-amino-	PUBMED	Medical	['INDUSTRIAL']	model	no clear medical use
	Sinapate	WIKIPEDIA	Food, Medical	['FOOD', ' INDUSTRIAL']	model	no clear evidence for medical use
	Tetradecanoylphorbol acetate	WIKIPEDIA	Medical	['MEDICAL', ' INDUSTRIAL']	manual	used in medical research
	Naphthalene-1-acetic acid	WIKIPEDIA	Medical	['INDUSTRIAL']	model	agricultural and veterinary use
	Wampocap	WIKIPEDIA	Endogenous, Food, Medical	['MEDICAL', ' ENDOGENOUS', ' FOOD', ' INDUSTRIAL']	model	manual miss industrial
	Xylose	WIKIPEDIA	Food, Medical	['FOOD', ' INDUSTRIAL', ' MEDICAL']	model	manual miss industrial
	Caffeic acid	WIKIPEDIA	Food, Medical	['FOOD', ' INDUSTRIAL']	either	all uses
	Dihydrogen sulfate	WIKIPEDIA	Medical	['INDUSTRIAL']	model	no clear medical use
	Gossypol	WIKIPEDIA	Medical	['FOOD', ' INDUSTRIAL', ' MEDICAL']	neither	not a food; manual miss industrial
	Cyclen	WIKIPEDIA	Medical	['INDUSTRIAL']	model	clinical applications but not a drug
	Didox	PUBMED	Medical	['MEDICAL', ' INDUSTRIAL']	either	drug in clinical trial
	Alanine	WIKIPEDIA	Endogenous, Medical	['ENDOGENOUS', ' FOOD', ' INDUSTRIAL']	neither	no clear evidence for industrial use; missing personal care
	Alpha-alanine	WIKIPEDIA	Endogenous, Medical	['ENDOGENOUS', ' FOOD', ' INDUSTRIAL']	neither	no clear evidence for industrial use; missing personal care
	Ethylene dimethanesulfonate	PUBMED	Medical	['INDUSTRIAL']	model	no clear evidence for medical use
	Geldanamycin	WIKIPEDIA	Medical	['MEDICAL', ' INDUSTRIAL']	either	drug in clinical trial
	Imidazol	WIKIPEDIA	Endogenous, Medical	['INDUSTRIAL', ' MEDICAL', ' FOOD', ' ENDOGENOUS']	model	manual miss industrial use
	P-hydroxybenzaldehyde	WIKIPEDIA	Food, Medical	['FOOD', ' INDUSTRIAL']	model	no clear evidence for medical use
	Dextronic acid	WIKIPEDIA	Food, Medical	['MEDICAL', ' ENDOGENOUS', ' FOOD', ' INDUSTRIAL']	model	manual miss endogenous and industrial
	Agostilben	WIKIPEDIA	Medical	['MEDICAL', ' INDUSTRIAL']	model	human and veterinary drug
	Pseudocapsaicin	WIKIPEDIA	Food, Medical	['FOOD', ' MEDICAL', ' INDUSTRIAL']	manual	no clear evidence for medical use
	Abamectin	WIKIPEDIA	Medical	['MEDICAL', ' INDUSTRIAL']	neither	pesticide only
	Puromycin	WIKIPEDIA	Medical	['MEDICAL', ' INDUSTRIAL']	model	manual miss industrial use
	Potassium oxonate	PUBMED	Medical	['INDUSTRIAL']	neither	food additive
	Pibutin	WIKIPEDIA	Medical	['INDUSTRIAL']	model	insecticide
	Kanamycin sulfate	WIKIPEDIA	Medical	['MEDICAL', ' INDUSTRIAL']	either	withdraw drug
	Isomalt	WIKIPEDIA	Food, Medical	['FOOD', ' INDUSTRIAL']	model	no clear medical use
	Capramol	WIKIPEDIA	Medical	['MEDICAL', ' INDUSTRIAL']	model	manual miss industrial use
	Cefsulodin	WIKIPEDIA	Medical	['MEDICAL', ' INDUSTRIAL']	either	drug in clinical trial
	Dynasore	PUBMED	Medical	['MEDICAL', ' INDUSTRIAL']	either	drug in clinical trial
	Cyclopiazonic acid	WIKIPEDIA	Medical	['FOOD', ' INDUSTRIAL']	model	manual miss food and industrial use
	Aminopteroylglutamic acid	WIKIPEDIA	Medical	['MEDICAL', ' INDUSTRIAL']	model	manual miss industrial use
	Carbendazole	WIKIPEDIA	Medical	['INDUSTRIAL']	model	fungicide
	Dansyl amide	WIKIPEDIA	Medical	['INDUSTRIAL']	model	no clear medical use
	Streptomycin	WIKIPEDIA	Medical	['MEDICAL', ' INDUSTRIAL']	model	drug and pesticide
	H 3774	PUBMED	Medical	['INDUSTRIAL']	neither	text retreived is wrong
	Glycerin triacetate	WIKIPEDIA	Food, Medical	['FOOD', ' MEDICAL', ' INDUSTRIAL']	model	manual miss industrial use
	Nio	PUBMED	Medical	['INDUSTRIAL']	neither	text retreived is wrong
	Malachite green	WIKIPEDIA	Medical	['INDUSTRIAL']	model	no clear medical use
	Erythro-1,4-dimercapto-2,3-butanediol	WIKIPEDIA	Medical	['INDUSTRIAL']	model	no clear medical use
	Dithiothreitol	WIKIPEDIA	Medical	['INDUSTRIAL']	model	no clear medical use
	N-eicosanoic acid	WIKIPEDIA	Food, Medical, Personal Care	['FOOD', ' INDUSTRIAL']	model	no clear medical use; used as surfactant
	Molybdic acid	WIKIPEDIA	Medical	['INDUSTRIAL']	model	no clear medical use
	Pyrrolidine dithiocarbamate	WIKIPEDIA	Medical	['MEDICAL', ' INDUSTRIAL']	model	manual miss industrial use
	Regumate	WIKIPEDIA	Medical	['INDUSTRIAL']	model	veterinary drug
	Butapirazol	WIKIPEDIA	Medical	['INDUSTRIAL']	manual	no clear evidence for industrial use
	Trans-butenedioic acid	WIKIPEDIA	Endogenous, Medical	['ENDOGENOUS', ' FOOD', ' MEDICAL', ' INDUSTRIAL']	model	manual miss industrial use and food
	Cis-butenedioic acid	WIKIPEDIA	Endogenous, Food, Medical, Personal Care	['INDUSTRIAL']	neither	all use
	Proflavin	WIKIPEDIA	Medical	['MEDICAL', ' INDUSTRIAL']	model	manual miss industrial use
	Beta-hydroxybutyric acid	WIKIPEDIA	Endogenous, Medical	['ENDOGENOUS', ' MEDICAL', ' INDUSTRIAL']	model	manual miss industrial use
	Betadex	WIKIPEDIA	Medical	['MEDICAL', ' FOOD', ' INDUSTRIAL']	model	manual miss food and industrial use
	Glutamic acid	WIKIPEDIA	Endogenous, Medical	['ENDOGENOUS', ' FOOD', ' INDUSTRIAL']	either	all uses
	Menadione sodium bisulfite	PUBMED	Medical	['MEDICAL', ' FOOD', ' INDUSTRIAL']	model	evidence for industrial and food
	Omnizole	WIKIPEDIA	Medical	['MEDICAL', ' FOOD', ' INDUSTRIAL']	model	drug, fungicide, food preservative
	Thiodiphenylamine	WIKIPEDIA	Medical	['INDUSTRIAL']	model	no clear evidence for medical use
	Vanillate	WIKIPEDIA	Food, Medical	['FOOD', ' INDUSTRIAL']	model	no clear evidence for medical use
	Embonic acid	WIKIPEDIA	Medical	['MEDICAL', ' INDUSTRIAL']	either	drug in clinical trial
	Carboxybenzene	WIKIPEDIA	Food, Medical	['FOOD', ' INDUSTRIAL', ' MEDICAL']	model	evidence for industrial
	Salirasib	PUBMED	Medical	['MEDICAL', ' INDUSTRIAL']	manual	no clear evidence for industrial use
	Octylic acid	WIKIPEDIA	Endogenous, Food, Medical	['FOOD', ' ENDOGENOUS', ' INDUSTRIAL', ' MEDICAL']	model	evidence for industrial
	Glyphosphate	WIKIPEDIA	Medical	['INDUSTRIAL']	model	pesticide
	Angelicin	WIKIPEDIA	Medical	['MEDICAL', ' FOOD', ' INDUSTRIAL']	model	evidence for food and industrial
	Hexythiazox	PUBMED	Medical	['INDUSTRIAL']	model	pesticide
	Benzene-1,2-dicarboxylic acid	WIKIPEDIA	Medical, Personal Care	['INDUSTRIAL']	either	all uses
	Toyocamycin	PUBMED	Medical	['MEDICAL', ' INDUSTRIAL']	either	drug in clinical trial
	Epothilone d	PUBMED	Medical	['MEDICAL', ' INDUSTRIAL']	either	drug in clinical trial
	Acriflavinium	WIKIPEDIA	Medical	['MEDICAL', ' INDUSTRIAL']	model	human and veterinary drug
	Armstrong's acid	WIKIPEDIA	Medical	['INDUSTRIAL']	model	used in synthesis of human drugs
	Phosphonoacetic acid	PUBMED	Endogenous, Medical	['MEDICAL', ' INDUSTRIAL']	manual	model missing endogenous source
	P-nitrophenyl phosphate	WIKIPEDIA	Medical	['INDUSTRIAL']	model	used in testing of drugs
	Arundic acid	PUBMED	Medical	['MEDICAL', ' INDUSTRIAL']	either	drug in clinical trial
	Flagecidin	WIKIPEDIA	Medical	['MEDICAL', ' INDUSTRIAL']	model	human and veterinary drug
	Thiopronine	WIKIPEDIA	Medical	['MEDICAL', ' INDUSTRIAL']	manual	no clear evidence for industrial use
	Atophan	WIKIPEDIA	Medical	['MEDICAL', ' INDUSTRIAL']	either	withdraw drug
	Furaltadone	WIKIPEDIA	Medical	['MEDICAL', ' INDUSTRIAL']	model	human and veterinary drug
	A 443654	PUBMED	Medical	['MEDICAL', ' INDUSTRIAL']	either	drug in clinical trial
	Imidacloprid	WIKIPEDIA	Medical	['INDUSTRIAL']	model	insecticide
	Moxidectin	WIKIPEDIA	Medical	['MEDICAL', ' INDUSTRIAL']	model	human and veterinary drug
	Furocoumarin	WIKIPEDIA	Food, Medical	['FOOD', ' INDUSTRIAL']	either	all uses
	Tricaine (methanesulfonate)	PUBMED	Medical	['MEDICAL', ' INDUSTRIAL']	neither	industrail only - vetrinary drug euthanasia
	Fenitrothion	WIKIPEDIA	Medical	['INDUSTRIAL']	model	insecticide
	Acetylspiramycin	PUBMED	Medical	['MEDICAL', ' INDUSTRIAL']	model	human and veterinary drug
	Bovine pancreatic trypsin inhibitor	WIKIPEDIA	Medical	['MEDICAL', ' INDUSTRIAL']	model	manual miss industrial use
	Elaidic acid	WIKIPEDIA	Food, Medical	['FOOD', ' INDUSTRIAL']	either	all uses
	Alpha-methylbenzylamine	WIKIPEDIA	Food, Medical	['INDUSTRIAL']	model	no clear evidence for medical use
	Expansine	WIKIPEDIA	Food, Medical	['FOOD', ' INDUSTRIAL']	either	all uses
	Phisohex	WIKIPEDIA	Medical	['MEDICAL', ' INDUSTRIAL']	model	disinfectant
	Ivabradine hcl (procoralan)	PUBMED	Medical	['MEDICAL', ' INDUSTRIAL']	manual	no clear evidence for industrial use
	Lactoflavin	WIKIPEDIA	Food, Medical	['MEDICAL', ' FOOD', ' INDUSTRIAL']	model	manual miss industrial use
	Ribocrisina	WIKIPEDIA	Food, Medical	['MEDICAL', ' ENDOGENOUS', ' FOOD', ' INDUSTRIAL']	neither	no endogenous source
	Apple acid	WIKIPEDIA	Endogenous, Food, Medical	['ENDOGENOUS', ' FOOD', ' INDUSTRIAL']	neither	no clear evidence for industrial use or medical use
	Carbaril	WIKIPEDIA	Medical	['INDUSTRIAL']	model	pesticide
	Sulfurothioate	WIKIPEDIA	Endogenous, Food, Medical	['INDUSTRIAL']	either	all uses
	Hexitol	WIKIPEDIA	Food, Medical	['MEDICAL', ' FOOD', ' INDUSTRIAL']	neither	all uses plus PCP
	Meso-tartaric acid	WIKIPEDIA	Food, Medical	['FOOD', ' INDUSTRIAL']	either	all uses
	N-methylephedrine	WIKIPEDIA	Medical	['MEDICAL', ' FOOD', ' INDUSTRIAL']	neither	medical and industrial use cases
	Thiazoles	WIKIPEDIA	Medical	['INDUSTRIAL', ' FOOD', ' MEDICAL']	model	evidence for food and agro
	Piperazidine	WIKIPEDIA	Medical	['INDUSTRIAL', ' MEDICAL']	model	human and veterinary drug
	Acetomorphine	WIKIPEDIA	Medical	['MEDICAL', ' INDUSTRIAL']	model	heroin also used for illicit
	Ergocristine	WIKIPEDIA	Medical	['INDUSTRIAL']	either	all uses its an LSD precursor so used recreationally
	Ergamisol	WIKIPEDIA	Medical	['MEDICAL', ' INDUSTRIAL']	model	human and veterinary drug
	Colchine	WIKIPEDIA	Medical	['MEDICAL', ' INDUSTRIAL']	manual	no clear evidence for industrial use
	Dipar	WIKIPEDIA	Medical	['MEDICAL', ' INDUSTRIAL']	manual	no clear evidence for industrial use
	Nitrites	WIKIPEDIA	Endogenous, Food, Medical	['FOOD', ' MEDICAL', ' INDUSTRIAL']	either	all uses
	Karbofos	WIKIPEDIA	Medical	['MEDICAL', ' INDUSTRIAL']	model	pesticide and drug
	Thiuram	WIKIPEDIA	Medical	['INDUSTRIAL', ' MEDICAL']	model	evidence for industrial
	Trimethylglycine	WIKIPEDIA	Endogenous, Medical	['MEDICAL', ' ENDOGENOUS', ' FOOD', ' INDUSTRIAL']	neither	no clear evidence for industrial but also evidence for food
	Sodium deoxycholate	WIKIPEDIA	Endogenous, Medical	['MEDICAL', ' ENDOGENOUS', ' FOOD', ' INDUSTRIAL']	manual	no clear evidence for food or industrial
	Strophoperm	WIKIPEDIA	Medical	['MEDICAL', ' ENDOGENOUS', ' FOOD', ' INDUSTRIAL']	manual	no clear evidence for endogenous, food, industrial
	Enniatin b	PUBMED	Medical	['FOOD', ' INDUSTRIAL']	neither	evidence for medical, and food and industrial
	Galactosamine	WIKIPEDIA	Endogenous, Medical	['ENDOGENOUS', ' INDUSTRIAL']	either	drug in clinical trial
	Desoxyephedrine	WIKIPEDIA	Medical	['MEDICAL', ' INDUSTRIAL']	model	evidence for industrial meth as illicit drug
	Trichlorphon	WIKIPEDIA	Medical	['INDUSTRIAL']	model	insecticide
	Orcin	WIKIPEDIA	Medical	['INDUSTRIAL']	model	no clear evidence for medical use
	Adenosine arabinose	PUBMED	Medical	['MEDICAL', ' INDUSTRIAL']	manual	no clear evidence for industrial use
	Azophenylene	WIKIPEDIA	Medical	['INDUSTRIAL']	model	no clear evidence for medical use
	Marevan	WIKIPEDIA	Medical	['MEDICAL', ' INDUSTRIAL']	model	evidence for industrial (rat poison)
	Coumafen	WIKIPEDIA	Medical	['MEDICAL', ' INDUSTRIAL']	neither	no clear evidence for medical use
	Proline, 4-hydroxy-	PUBMED	Endogenous, Food, Medical	['MEDICAL', ' INDUSTRIAL']	neither	all correct but also PCP
	Flexon	WIKIPEDIA	Medical	['INDUSTRIAL', ' MEDICAL']	manual	no clear evidence for industrial use
	Colecalciferol	WIKIPEDIA	Endogenous, Food, Medical	['MEDICAL', ' ENDOGENOUS', ' FOOD', ' INDUSTRIAL']	model	evidence for industrial (vitamin d3)
	Cyanin	WIKIPEDIA	Medical	['FOOD', ' INDUSTRIAL']	neither	evidence for medical and industrial and food
	Sodium d-gluconate	PUBMED	Food, Medical	['FOOD', ' INDUSTRIAL', ' MEDICAL']	model	evidence for industrial
	Diethion	WIKIPEDIA	Medical	['INDUSTRIAL']	model	insecticide
	Tathion	WIKIPEDIA	Endogenous, Medical	['ENDOGENOUS', ' FOOD', ' INDUSTRIAL']	manual	no clear evidence for industrial
	Impregon	PUBMED	Medical	['INDUSTRIAL']	model	fungicide
	Wood sugar	WIKIPEDIA	Food, Medical	['FOOD', ' INDUSTRIAL', ' MEDICAL']	model	evidence for industrial
	Clenbuterol hydrochloride	WIKIPEDIA	Medical	['MEDICAL', ' INDUSTRIAL']	model	human and veterinary drug
	Planipart	WIKIPEDIA	Medical	['MEDICAL', ' INDUSTRIAL']	model	human and veterinary drug
	Streptomycin sulfate	WIKIPEDIA	Medical	['MEDICAL', ' INDUSTRIAL']	model	drug and pesticide
	Medaria	WIKIPEDIA	Medical	['MEDICAL', ' INDUSTRIAL']	either	withdraw drug
	(1s,4r)-sertraline	PUBMED	Medical	['MEDICAL', ' INDUSTRIAL']	manual	no clear evidence for industrial use
	M 1559	PUBMED	Medical	['MEDICAL', ' INDUSTRIAL']	manual	no clear evidence for industrial use
	Grape sugar	WIKIPEDIA	Endogenous, Medical	['ENDOGENOUS', ' FOOD', ' MEDICAL', ' INDUSTRIAL']	model	evidence for food and industrial
	Curdlan	WIKIPEDIA	Endogenous, Medical	['FOOD', ' INDUSTRIAL']	neither	evidence for food, medical, industrial
	Anilide	WIKIPEDIA	Medical	['INDUSTRIAL']	either	all uses
	Carboxyethane	WIKIPEDIA	Endogenous, Food, Medical	['FOOD', ' INDUSTRIAL']	either	all uses
	Vitamin b12	WIKIPEDIA	Medical	['MEDICAL', ' FOOD', ' INDUSTRIAL']	neither	evidence for endogenous and all other uses
	Diphosphates	WIKIPEDIA	Endogenous, Medical	['ENDOGENOUS', ' FOOD', ' INDUSTRIAL']	either	all uses
	Berberine hydrochloride	WIKIPEDIA	Food, Medical	['MEDICAL', ' FOOD', ' INDUSTRIAL']	manual	no clear evidence for industrial use
	Yellow salt	WIKIPEDIA	Medical	['INDUSTRIAL']	neither	evidence for food and other use cases
	Astaxanthine	WIKIPEDIA	Food, Medical	['FOOD', ' INDUSTRIAL']	manual	no clear evidence for industrial use
	N-methyl-3,4-methylenedioxyamphetamine	WIKIPEDIA	Medical	['MEDICAL', ' INDUSTRIAL']	model	evidence for industrial as illicit drug
	Lipid crimson	WIKIPEDIA	Medical	['INDUSTRIAL']	model	no clear evidence for medical use
	Phenol, 2,4-dinitro-	WIKIPEDIA	Endogenous, Medical	['INDUSTRIAL']	either	all uses
	Methylenedioxyamphetamine	WIKIPEDIA	Medical	['INDUSTRIAL']	either	all uses; drug and recreational substance
	Mephedrone	WIKIPEDIA	Medical	['INDUSTRIAL']	either	all uses; drug and recreational substance

## Sheet: Table S5
	Table S5. Comparison of source labels between U.S. EPA Chemical and Products Database (CPDat) and chemsource. Benchmark was performed for chemicals shared between GNPS Drug Library and CPDat.
	compound name	CPDat superclass	CPDat harmonized	chemsource gpt-4o_rag
	Hydroxyethanoic acid	['Home maintenance', 'Cleaning products and household care', 'Construction and building materials', 'Vehicle', 'Personal care']	['INDUSTRIAL', 'PERSONAL CARE']	['FOOD', 'PERSONAL CARE', 'INDUSTRIAL']
	Phytosphingosine	['Personal care']	['PERSONAL CARE']	['INFO']
	Isoleucine	['Personal care']	['PERSONAL CARE']	['FOOD']
	Para-aminobenzoic acid	['Personal care']	['PERSONAL CARE']	['MEDICAL', 'FOOD', 'PERSONAL CARE', 'INDUSTRIAL']
	Temovate	['Personal care']	['PERSONAL CARE']	['MEDICAL', 'PERSONAL CARE']
	Triclocarban	['Personal care']	['PERSONAL CARE']	['INDUSTRIAL', 'PERSONAL CARE']
	Cyclocort	['Personal care']	['PERSONAL CARE']	['MEDICAL']
	Clarityn	['Personal care']	['PERSONAL CARE']	['MEDICAL']
	Dichloroethanoic acid	['Personal care']	['PERSONAL CARE']	['INDUSTRIAL', 'FOOD']
	Dichlorophene	['Specialty occupational products']	['INDUSTRIAL']	['INFO']
	Demykon	['Personal care']	['PERSONAL CARE']	['MEDICAL', 'PERSONAL CARE']
	Atrazine	['Laboratory supplies', 'Landscape/yard']	['INDUSTRIAL']	['INDUSTRIAL']
	Bifenthrin	['Pesticides', 'Landscape/yard']	['INDUSTRIAL']	['INDUSTRIAL']
	Baysan	['Personal care']	['PERSONAL CARE']	['INFO']
	Beta-cyfluthrin	['Pesticides']	['INDUSTRIAL']	['INDUSTRIAL']
	Elimite	['Construction and building materials', 'Pet care', 'Pesticides', 'Personal care']	['INDUSTRIAL', 'PERSONAL CARE']	['MEDICAL', 'INDUSTRIAL']
	Clindamycin phosphate	['Personal care']	['PERSONAL CARE']	['MEDICAL']
	Clotrimazol	['Personal care']	['PERSONAL CARE']	['MEDICAL']
	Fluocyanobenpyrazole	['Pet care', 'Pesticides']	['INDUSTRIAL']	['INDUSTRIAL']
	Antabus	['Personal care']	['PERSONAL CARE']	['MEDICAL', 'INDUSTRIAL']
	Isopropyl myristate	['Cleaning products and household care', 'Pet care', 'Raw materials', 'Personal care']	['INDUSTRIAL', 'PERSONAL CARE']	['PERSONAL CARE']
	Threonin	['Personal care']	['PERSONAL CARE']	['FOOD']
	Splenda	['Cleaning products and household care', 'Raw materials', 'Personal care']	['INDUSTRIAL', 'PERSONAL CARE']	['FOOD']
	Kojic acid	['Personal care']	['PERSONAL CARE']	['FOOD', 'PERSONAL CARE']
	Phenolsulfonphthalein	['Laboratory supplies', 'Personal care']	['INDUSTRIAL', 'PERSONAL CARE']	['INDUSTRIAL']
	Tert-butylhydroquinone	['Pesticides', 'Personal care']	['INDUSTRIAL', 'PERSONAL CARE']	['FOOD', 'INDUSTRIAL', 'PERSONAL CARE']
	Lanolin	['Home maintenance', 'Cleaning products and household care', 'Cons. electronics, mech. appliances, and machinery', 'Personal care', 'Medical/dental', 'Manufactured formulations', 'Landscape/yard']	['INDUSTRIAL', 'PERSONAL CARE', 'MEDICAL']	['PERSONAL CARE', 'MEDICAL', 'INDUSTRIAL']
	Malic acid	['Cleaning products and household care', 'Personal care']	['INDUSTRIAL', 'PERSONAL CARE']	['ENDOGENOUS', 'FOOD', 'INDUSTRIAL']
	Ursin	['Personal care']	['PERSONAL CARE']	['INFO']
	Alpha-arbutin	['Personal care']	['PERSONAL CARE']	['PERSONAL CARE']
	Anaesthesin	['Pet care', 'Personal care']	['INDUSTRIAL', 'PERSONAL CARE']	['MEDICAL', 'PERSONAL CARE', 'INDUSTRIAL']
	Ceramide 2	['Personal care']	['PERSONAL CARE']	['MEDICAL', 'ENDOGENOUS', 'PERSONAL CARE', 'FOOD']
	N-oleoylethanolamide	['Personal care']	['PERSONAL CARE']	['ENDOGENOUS']
	Rhodamine 6g	['Arts and crafts/office supplies']	['INDUSTRIAL']	['INFO']
	Acylpyrin	['Personal care']	['PERSONAL CARE']	['MEDICAL']
	Piperidinic acid	['Personal care']	['PERSONAL CARE']	['ENDOGENOUS', 'FOOD', 'MEDICAL']
	Hexadecyl alcohol	['Raw materials', 'Personal care']	['INDUSTRIAL', 'PERSONAL CARE']	['PERSONAL CARE', 'INDUSTRIAL']
	Tetryzoline	['Personal care']	['PERSONAL CARE']	['MEDICAL']
	N-acetyl-l-tyrosine	['Personal care']	['PERSONAL CARE']	['ENDOGENOUS', 'MEDICAL']
	Muco-inositol	['Pet care', 'Personal care']	['INDUSTRIAL', 'PERSONAL CARE']	['INFO']
	Isoascorbic acid	['Personal care']	['PERSONAL CARE']	['FOOD', 'INDUSTRIAL']
	Ascoltin	['Pet care', 'Laboratory supplies', 'Raw materials', 'Personal care']	['INDUSTRIAL', 'PERSONAL CARE']	['MEDICAL', 'FOOD', 'PERSONAL CARE']
	Aspartate	['Personal care']	['PERSONAL CARE']	['ENDOGENOUS', 'FOOD', 'INDUSTRIAL']
	Asparagic acid	['Personal care']	['PERSONAL CARE']	['ENDOGENOUS', 'FOOD', 'INDUSTRIAL']
	Phenylalanine	['Personal care']	['PERSONAL CARE']	['FOOD', 'MEDICAL']
	Carnosine	['Personal care']	['PERSONAL CARE']	['ENDOGENOUS', 'FOOD', 'PERSONAL CARE']
	Saccharine	['Home maintenance', 'Personal care']	['INDUSTRIAL', 'PERSONAL CARE']	['FOOD', 'INDUSTRIAL']
	Krebiozon	['Personal care']	['PERSONAL CARE']	['INFO']
	Sungard	['Personal care']	['PERSONAL CARE']	['INFO']
	White sugar	['Raw materials', 'Cleaning products and household care', 'Personal care', 'Pesticides', 'Landscape/yard']	['INDUSTRIAL', 'PERSONAL CARE']	['FOOD']
	Theanine	['Pet care', 'Personal care']	['INDUSTRIAL', 'PERSONAL CARE']	['FOOD', 'PERSONAL CARE']
	Etidronate	['Cleaning products and household care', 'Pet care', 'Landscape/yard', 'Personal care']	['INDUSTRIAL', 'PERSONAL CARE']	['MEDICAL', 'INDUSTRIAL', 'PERSONAL CARE']
	Pyridine-3-carboxamide	['Pet care', 'Personal care']	['INDUSTRIAL', 'PERSONAL CARE']	['MEDICAL', 'ENDOGENOUS', 'FOOD', 'PERSONAL CARE']
	Aminoethanoic acid	['Cleaning products and household care', 'Personal care']	['INDUSTRIAL', 'PERSONAL CARE']	['ENDOGENOUS', 'FOOD', 'INDUSTRIAL']
	Acetic acid amide	['Personal care']	['PERSONAL CARE']	['INDUSTRIAL']
	Methylethylene glycol	['Raw materials', 'Cleaning products and household care', 'Vehicle', 'Personal care', 'Arts and crafts/office supplies']	['INDUSTRIAL', 'PERSONAL CARE']	['FOOD', 'MEDICAL', 'PERSONAL CARE', 'INDUSTRIAL']
	Butyl phthalate	['Home maintenance', 'Personal care', 'Manufactured formulations']	['INDUSTRIAL', 'PERSONAL CARE']	['INDUSTRIAL']
	Circadin	['Personal care']	['PERSONAL CARE']	['MEDICAL', 'ENDOGENOUS', 'FOOD']
	Bornan-2-one	['Cleaning products and household care', 'Electronics/small appliances', 'Pesticides', 'Personal care']	['INDUSTRIAL', 'PERSONAL CARE']	['FOOD', 'PERSONAL CARE', 'INDUSTRIAL']
	Isoborneol	['Cleaning products and household care']	['INDUSTRIAL']	['INFO']
	Linolenate	['Personal care']	['PERSONAL CARE']	['FOOD']
	Phenylethanal	['Cleaning products and household care', 'Vehicle']	['INDUSTRIAL']	['ENDOGENOUS', 'FOOD', 'PERSONAL CARE', 'INDUSTRIAL']
	Benzophenone-3	['Construction and building materials', 'Vehicle', 'Personal care']	['INDUSTRIAL', 'PERSONAL CARE']	['PERSONAL CARE', 'INDUSTRIAL', 'FOOD']
	Manna sugar	['Cleaning products and household care', 'Personal care']	['INDUSTRIAL', 'PERSONAL CARE']	['MEDICAL', 'FOOD', 'INDUSTRIAL']
	Glucitol	['Personal care']	['PERSONAL CARE']	['MEDICAL', 'ENDOGENOUS', 'FOOD', 'PERSONAL CARE', 'INDUSTRIAL']
	Diethylamino hydroxybenzoyl hexyl benzoate	['Personal care']	['PERSONAL CARE']	['PERSONAL CARE']
	Sulphonamide	['Laboratory supplies']	['INDUSTRIAL']	['INFO']
	N-butyric acid	['Cleaning products and household care', 'Vehicle']	['INDUSTRIAL']	['ENDOGENOUS', 'FOOD', 'INDUSTRIAL']
	Piperonylbutoxide	['Pet care', 'Pesticides', 'Personal care']	['INDUSTRIAL', 'PERSONAL CARE']	['INDUSTRIAL']
	Octocrilene	['Home maintenance', 'Personal care']	['INDUSTRIAL', 'PERSONAL CARE']	['PERSONAL CARE']
	Ethyl hexyl salicylate	['Personal care']	['PERSONAL CARE']	['PERSONAL CARE']
	Desenex	['Personal care']	['PERSONAL CARE']	['MEDICAL', 'PERSONAL CARE', 'INDUSTRIAL']
	Cesol	['Pet care']	['INDUSTRIAL']	['MEDICAL']
	Sporiline	['Personal care']	['PERSONAL CARE']	['MEDICAL', 'PERSONAL CARE']
	Pantothenic acid	['Pet care', 'Personal care']	['INDUSTRIAL', 'PERSONAL CARE']	['FOOD']
	Decylic acid	['Cleaning and safety', 'Personal care']	['INDUSTRIAL', 'PERSONAL CARE']	['FOOD', 'INDUSTRIAL', 'MEDICAL']
	Octadecyl alcohol	['Cleaning products and household care', 'Personal care']	['INDUSTRIAL', 'PERSONAL CARE']	['PERSONAL CARE', 'INDUSTRIAL']
	Geraniol	['Cleaning products and household care', 'Pesticides', 'Personal care']	['INDUSTRIAL', 'PERSONAL CARE']	['FOOD', 'PERSONAL CARE']
	Nerol	['Cleaning products and household care', 'Pesticides', 'Vehicle']	['INDUSTRIAL']	['FOOD', 'PERSONAL CARE']
	Alpha-pinene	['Cleaning products and household care', 'Pesticides', 'Vehicle', 'Personal care']	['INDUSTRIAL', 'PERSONAL CARE']	['FOOD', 'PERSONAL CARE', 'INDUSTRIAL']
	Trans-aconitate	['Cleaning products and household care', 'Pet care', 'Electronics/small appliances', 'Vehicle', 'Personal care']	['INDUSTRIAL', 'PERSONAL CARE']	['INFO']
	Alpha-tocopherol	['Personal care']	['PERSONAL CARE']	['ENDOGENOUS', 'FOOD']
	Panacur	['Pet care']	['INDUSTRIAL']	['INFO']
	Trehalose	['Personal care']	['PERSONAL CARE']	['FOOD', 'PERSONAL CARE', 'MEDICAL']
	Ibuprofen	['Personal care']	['PERSONAL CARE']	['MEDICAL']
	Advil	['Personal care']	['PERSONAL CARE']	['MEDICAL']
	Truvia	['Personal care']	['PERSONAL CARE']	['FOOD']
	Sulfonylbismethane	['Pet care', 'Personal care']	['INDUSTRIAL', 'PERSONAL CARE']	['FOOD', 'PERSONAL CARE', 'INDUSTRIAL']
	Neotame	['Personal care']	['PERSONAL CARE']	['FOOD', 'INDUSTRIAL']
	Histidine	['Personal care']	['PERSONAL CARE']	['FOOD']
	Colace	['Home maintenance', 'Pesticides', 'Construction and building materials', 'Cleaning and safety']	['INDUSTRIAL']	['MEDICAL', 'FOOD', 'INDUSTRIAL']
	Guaiphenesine	['Personal care']	['PERSONAL CARE']	['MEDICAL']
	Cholesterin	['Personal care']	['PERSONAL CARE']	['ENDOGENOUS']
	Aspartam	['Personal care']	['PERSONAL CARE']	['FOOD']
	Bisphenol-a	['Home maintenance', 'Construction and building materials', 'Furniture and furnishings']	['INDUSTRIAL']	['INDUSTRIAL']
	Metasilicic acid	['Cleaning products and household care']	['INDUSTRIAL']	['INFO']
	Phytomelin	['Personal care']	['PERSONAL CARE']	['INFO']
	Inositol hexaphosphate	['Personal care']	['PERSONAL CARE']	['FOOD', 'INDUSTRIAL']
	Palmitate	['Cleaning products and household care', 'Home maintenance', 'Personal care']	['INDUSTRIAL', 'PERSONAL CARE']	['ENDOGENOUS', 'FOOD', 'PERSONAL CARE', 'INDUSTRIAL']
	Desyl alcohol	['Furniture and furnishings', 'Personal care']	['INDUSTRIAL', 'PERSONAL CARE']	['INDUSTRIAL']
	Octyl triazone	['Personal care']	['PERSONAL CARE']	['PERSONAL CARE']
	Laevulinic acid	['Cleaning products and household care', 'Personal care']	['INDUSTRIAL', 'PERSONAL CARE']	['INDUSTRIAL', 'PERSONAL CARE']
	Tosic acid	['Cleaning products and household care']	['INDUSTRIAL']	['INDUSTRIAL']
	Ethyl carbamate	['Construction and building materials', 'Home maintenance']	['INDUSTRIAL']	['FOOD', 'INDUSTRIAL']
	Indolebutyric acid	['Landscape/yard']	['INDUSTRIAL']	['INFO']
	Lactic acid	['Cleaning products and household care', 'Pet care', 'Personal care']	['INDUSTRIAL', 'PERSONAL CARE']	['ENDOGENOUS', 'FOOD', 'PERSONAL CARE', 'MEDICAL', 'INDUSTRIAL']
	Milk acid	['Cleaning products and household care', 'Pet care', 'Personal care']	['INDUSTRIAL', 'PERSONAL CARE']	['ENDOGENOUS', 'FOOD', 'PERSONAL CARE', 'MEDICAL', 'INDUSTRIAL']
	Hydrasson	['Pet care', 'Personal care']	['INDUSTRIAL', 'PERSONAL CARE']	['ENDOGENOUS', 'MEDICAL']
	Capryl alcohol	['Home maintenance', 'Vehicle']	['INDUSTRIAL']	['INFO']
	Ethylenediaminetetraacetic acid	['Cleaning products and household care', 'Manufactured formulations', 'Personal care']	['INDUSTRIAL', 'PERSONAL CARE']	['INDUSTRIAL', 'FOOD', 'MEDICAL', 'PERSONAL CARE']
	Lysine	['Pet care']	['INDUSTRIAL']	['FOOD', 'INDUSTRIAL']
	Butanedioic acid	['Cleaning products and household care', 'Laboratory supplies', 'Personal care']	['INDUSTRIAL', 'PERSONAL CARE']	['ENDOGENOUS', 'FOOD', 'INDUSTRIAL']
	Propan-2-ol	['Home maintenance', 'Cleaning products and household care', 'Electronics/small appliances', 'Pet care', 'Vehicle', 'Personal care', 'Furniture and furnishings']	['INDUSTRIAL', 'PERSONAL CARE']	['INDUSTRIAL', 'PERSONAL CARE', 'MEDICAL']
	Espotabs	['Arts and crafts/office supplies', 'Landscape/yard']	['INDUSTRIAL']	['INDUSTRIAL']
	Citro	['Cleaning products and household care', 'Pet care', 'Pesticides', 'Personal care']	['INDUSTRIAL', 'PERSONAL CARE']	['INFO']
	Cystadane	['Cleaning products and household care', 'Pet care', 'Personal care']	['INDUSTRIAL', 'PERSONAL CARE']	['MEDICAL', 'ENDOGENOUS', 'FOOD']
	Phenyl methyl ketone	['Cleaning products and household care', 'Raw materials', 'Personal care']	['INDUSTRIAL', 'PERSONAL CARE']	['FOOD', 'INDUSTRIAL', 'PERSONAL CARE']
	Sitosterol	['Personal care']	['PERSONAL CARE']	['FOOD', 'INDUSTRIAL']
	Versulin	['Personal care']	['PERSONAL CARE']	['FOOD']
	Valine	['Personal care']	['PERSONAL CARE']	['FOOD']
	Urate	['Personal care']	['PERSONAL CARE']	['ENDOGENOUS']
	Tham	['Cleaning products and household care', 'Personal care']	['INDUSTRIAL', 'PERSONAL CARE']	['INFO']
	Cystine	['Personal care']	['PERSONAL CARE']	['ENDOGENOUS', 'FOOD']
	Gentian violet	['Pet care', 'Personal care']	['INDUSTRIAL', 'PERSONAL CARE']	['MEDICAL', 'INDUSTRIAL', 'PERSONAL CARE']
	Glycyrrhizic acid	['Personal care']	['PERSONAL CARE']	['FOOD', 'PERSONAL CARE']
	Lauryl alcohol	['Cleaning products and household care', 'Personal care']	['INDUSTRIAL', 'PERSONAL CARE']	['INDUSTRIAL', 'PERSONAL CARE']
	Trans-resveratrol	['Personal care']	['PERSONAL CARE']	['FOOD', 'PERSONAL CARE']
	Bronopol	['Cleaning products and household care', 'Arts and crafts/office supplies', 'Personal care']	['INDUSTRIAL', 'PERSONAL CARE']	['INDUSTRIAL', 'PERSONAL CARE']
	Methyl parahydroxybenzoate	['Raw materials', 'Cleaning products and household care', 'Pet care', 'Personal care', 'Arts and crafts/office supplies']	['INDUSTRIAL', 'PERSONAL CARE']	['FOOD', 'PERSONAL CARE', 'INDUSTRIAL']
	Gravidox	['Personal care']	['PERSONAL CARE']	['MEDICAL', 'FOOD']
	Phytonadione	['Personal care']	['PERSONAL CARE']	['MEDICAL', 'FOOD']
	Thyme camphor	['Cleaning products and household care', 'Pesticides', 'Personal care']	['INDUSTRIAL', 'PERSONAL CARE']	['MEDICAL', 'FOOD', 'PERSONAL CARE', 'INDUSTRIAL']
	Caryophyllin	['Personal care']	['PERSONAL CARE']	['FOOD', 'PERSONAL CARE']
	Bactroban	['Personal care']	['PERSONAL CARE']	['MEDICAL']
	Ascorbyl glucoside	['Personal care']	['PERSONAL CARE']	['PERSONAL CARE']
	Diethyl toluamide	['Pesticides', 'Personal care']	['INDUSTRIAL', 'PERSONAL CARE']	['PERSONAL CARE', 'INDUSTRIAL']
	Serine	['Personal care']	['PERSONAL CARE']	['ENDOGENOUS', 'FOOD', 'MEDICAL']
	Ethanedioic acid	['Home maintenance', 'Raw materials', 'Cleaning products and household care', 'Cons. electronics, mech. appliances, and machinery', 'Batteries', 'Vehicle', 'Cleaning and safety']	['INDUSTRIAL']	['FOOD', 'INDUSTRIAL', 'PERSONAL CARE']
	Vanillaldehyde	['Cleaning products and household care', 'Pesticides', 'Raw materials', 'Personal care']	['INDUSTRIAL', 'PERSONAL CARE']	['FOOD', 'PERSONAL CARE', 'INDUSTRIAL']
	Dianex	['Pet care', 'Pesticides']	['INDUSTRIAL']	['INDUSTRIAL']
	Menthone	['Cleaning products and household care', 'Pesticides', 'Vehicle']	['INDUSTRIAL']	['FOOD', 'PERSONAL CARE']
	Dimethyl phthalate	['Pesticides']	['INDUSTRIAL']	['INDUSTRIAL', 'PERSONAL CARE']
	Butylhydroxytoluene	['Cleaning products and household care', 'Electronics/small appliances', 'Personal care', 'Arts and crafts/office supplies', 'Pesticides']	['INDUSTRIAL', 'PERSONAL CARE']	['FOOD', 'INDUSTRIAL', 'PERSONAL CARE']
	Anestacon	['Personal care']	['PERSONAL CARE']	['MEDICAL']
	Chromium picolinate	['Personal care']	['PERSONAL CARE']	['FOOD', 'PERSONAL CARE', 'INDUSTRIAL']
	Sodium nitroprusside dihydrate	['Laboratory supplies']	['INDUSTRIAL']	['MEDICAL', 'INDUSTRIAL']
	Sodium copper chlorophyllin a	['Personal care']	['PERSONAL CARE']	['FOOD', 'MEDICAL']
	Peppermint camphor	['Cleaning products and household care', 'Pet care', 'Pesticides', 'Personal care']	['INDUSTRIAL', 'PERSONAL CARE']	['FOOD', 'PERSONAL CARE', 'MEDICAL']
	Hexahydrothymol	['Cleaning products and household care', 'Pet care', 'Pesticides', 'Personal care']	['INDUSTRIAL', 'PERSONAL CARE']	['INFO']
	Ethyl p-hydroxybenzoate	['Vehicle', 'Personal care']	['INDUSTRIAL', 'PERSONAL CARE']	['FOOD', 'PERSONAL CARE']
	Pyroglutamic acid	['Personal care']	['PERSONAL CARE']	['ENDOGENOUS', 'PERSONAL CARE', 'FOOD']
	Pidolic acid	['Personal care']	['PERSONAL CARE']	['ENDOGENOUS', 'FOOD', 'PERSONAL CARE', 'MEDICAL']
	Arginin	['Personal care']	['PERSONAL CARE']	['ENDOGENOUS', 'FOOD']
	Arginine	['Pet care', 'Personal care']	['INDUSTRIAL', 'PERSONAL CARE']	['ENDOGENOUS', 'FOOD']
	Beta carotene	['Personal care']	['PERSONAL CARE']	['FOOD', 'MEDICAL', 'INDUSTRIAL']
	Choline	['Personal care']	['PERSONAL CARE']	['ENDOGENOUS', 'FOOD', 'MEDICAL', 'INDUSTRIAL']
	Adenoscan	['Personal care']	['PERSONAL CARE']	['MEDICAL', 'ENDOGENOUS']
	Vanillylacetone	['Cleaning products and household care']	['INDUSTRIAL']	['FOOD', 'PERSONAL CARE']
	Polidocanol	['Cleaning products and household care', 'Personal care']	['INDUSTRIAL', 'PERSONAL CARE']	['MEDICAL', 'PERSONAL CARE']
	Dettol	['Cleaning products and household care', 'Pet care', 'Personal care']	['INDUSTRIAL', 'PERSONAL CARE']	['INFO']
	Vitamin b9	['Cleaning products and household care', 'Pet care', 'Personal care']	['INDUSTRIAL', 'PERSONAL CARE']	['MEDICAL', 'FOOD']
	Decamethrin	['Pet care', 'Pesticides']	['INDUSTRIAL']	['INDUSTRIAL']
	Linolic acid	['Arts and crafts/office supplies', 'Personal care']	['INDUSTRIAL', 'PERSONAL CARE']	['FOOD', 'PERSONAL CARE', 'INDUSTRIAL']
	Trihydroxypropane	['Home maintenance', 'Cleaning products and household care', 'Vehicle', 'Personal care', 'Arts and crafts/office supplies']	['INDUSTRIAL', 'PERSONAL CARE']	['ENDOGENOUS', 'FOOD', 'PERSONAL CARE', 'MEDICAL', 'INDUSTRIAL']
	Carnitor	['Electronics/small appliances', 'Personal care']	['INDUSTRIAL', 'PERSONAL CARE']	['MEDICAL', 'ENDOGENOUS', 'FOOD']
	Glucono delta-lactone	['Personal care']	['PERSONAL CARE']	['FOOD']
	Trioleoylglycerol	['Personal care']	['PERSONAL CARE']	['FOOD']
	Glyoxyldiureide	['Cleaning products and household care', 'Personal care']	['INDUSTRIAL', 'PERSONAL CARE']	['PERSONAL CARE', 'MEDICAL']
	Laurostearic acid	['Raw materials', 'Personal care']	['INDUSTRIAL', 'PERSONAL CARE']	['FOOD', 'PERSONAL CARE', 'INDUSTRIAL']
	Wampocap	['Home maintenance', 'Personal care']	['INDUSTRIAL', 'PERSONAL CARE']	['MEDICAL', 'ENDOGENOUS', 'FOOD', 'INDUSTRIAL']
	Dihydrogen sulfate	['Home maintenance', 'Sports equipment', 'Cleaning products and household care', 'Batteries', 'Construction and building materials', 'Vehicle', 'Cleaning and safety', 'Arts and crafts/office supplies']	['INDUSTRIAL']	['INDUSTRIAL']
	Propyl p-hydroxybenzoate	['Pet care', 'Arts and crafts/office supplies', 'Personal care']	['INDUSTRIAL', 'PERSONAL CARE']	['FOOD', 'PERSONAL CARE', 'MEDICAL']
	Radicut	['Personal care']	['PERSONAL CARE']	['MEDICAL']
	Butyl p-hydroxybenzoate	['Cleaning products and household care', 'Arts and crafts/office supplies', 'Personal care']	['INDUSTRIAL', 'PERSONAL CARE']	['FOOD', 'PERSONAL CARE', 'MEDICAL', 'INDUSTRIAL']
	Retinol acetate	['Pet care', 'Personal care']	['INDUSTRIAL', 'PERSONAL CARE']	['MEDICAL', 'FOOD']
	Cetylacetic acid	['Cleaning products and household care', 'Pet care', 'Electronics/small appliances', 'Personal care', 'Arts and crafts/office supplies', 'Furniture and furnishings']	['INDUSTRIAL', 'PERSONAL CARE']	['FOOD', 'PERSONAL CARE', 'INDUSTRIAL']
	Icaridin	['Pesticides']	['INDUSTRIAL']	['PERSONAL CARE', 'INDUSTRIAL']
	Diethylenetriaminepentaacetic acid	['Cleaning products and household care', 'Pet care']	['INDUSTRIAL']	['MEDICAL', 'PERSONAL CARE', 'INDUSTRIAL']
	Acetic acid	['Home maintenance', 'Cleaning products and household care', 'Pet care', 'Laboratory supplies', 'Arts and crafts/office supplies', 'Pesticides']	['INDUSTRIAL']	['FOOD', 'INDUSTRIAL', 'MEDICAL', 'PERSONAL CARE']
	Hesperetin 7-rutinoside	['Personal care']	['PERSONAL CARE']	['FOOD']
	Carvacrol	['Cleaning products and household care']	['INDUSTRIAL']	['FOOD', 'PERSONAL CARE', 'INDUSTRIAL']
	Xanthaurine	['Personal care']	['PERSONAL CARE']	['INFO', 'FOOD']
	Ethylene glycol monostearate	['Personal care']	['PERSONAL CARE']	['PERSONAL CARE']
	Dextronic acid	['Cleaning products and household care', 'Home maintenance', 'Raw materials', 'Personal care']	['INDUSTRIAL', 'PERSONAL CARE']	['MEDICAL', 'ENDOGENOUS', 'FOOD', 'INDUSTRIAL']
	Citrulline	['Personal care']	['PERSONAL CARE']	['ENDOGENOUS', 'FOOD', 'PERSONAL CARE']
	Cetrimonium	['Personal care']	['PERSONAL CARE']	['MEDICAL']
	Caryophyllic acid	['Cleaning products and household care', 'Pet care', 'Personal care']	['INDUSTRIAL', 'PERSONAL CARE']	['INFO']
	Trans-anethole	['Cleaning products and household care', 'Vehicle', 'Personal care']	['INDUSTRIAL', 'PERSONAL CARE']	['FOOD', 'PERSONAL CARE', 'INDUSTRIAL']
	Benzoylbenzene	['Cleaning products and household care', 'Personal care']	['INDUSTRIAL', 'PERSONAL CARE']	['FOOD', 'PERSONAL CARE', 'INDUSTRIAL']
	Pibutin	['Pet care', 'Pesticides']	['INDUSTRIAL']	['INDUSTRIAL']
	Isomalt	['Personal care']	['PERSONAL CARE']	['FOOD', 'INDUSTRIAL']
	Benylate	['Cleaning products and household care', 'Pesticides', 'Personal care']	['INDUSTRIAL', 'PERSONAL CARE']	['MEDICAL', 'PERSONAL CARE', 'INDUSTRIAL', 'FOOD']
	Ketole	['Cleaning products and household care', 'Vehicle', 'Personal care']	['INDUSTRIAL', 'PERSONAL CARE']	['INFO']
	Pantothenol	['Personal care']	['PERSONAL CARE']	['MEDICAL', 'PERSONAL CARE']
	Diazolidinylurea	['Pet care', 'Raw materials', 'Personal care']	['INDUSTRIAL', 'PERSONAL CARE']	['PERSONAL CARE', 'INDUSTRIAL']
	Isol	['Cleaning products and household care', 'Manufactured formulations', 'Personal care', 'Pesticides', 'Landscape/yard']	['INDUSTRIAL', 'PERSONAL CARE']	['INFO']
	Tetradecanoic acid	['Personal care']	['PERSONAL CARE']	['FOOD', 'ENDOGENOUS']
	Carbendazole	['Home maintenance']	['INDUSTRIAL']	['INDUSTRIAL']
	Beta alanine	['Cleaning products and household care']	['INDUSTRIAL']	['ENDOGENOUS', 'FOOD', 'PERSONAL CARE', 'INDUSTRIAL']
	Erythrite	['Personal care']	['PERSONAL CARE']	['INFO']
	Glycerin triacetate	['Cleaning products and household care', 'Raw materials', 'Personal care']	['INDUSTRIAL', 'PERSONAL CARE']	['FOOD', 'MEDICAL', 'INDUSTRIAL']
	Phenylbenzimidazole sulfonic acid	['Personal care']	['PERSONAL CARE']	['PERSONAL CARE']
	Nio	['Home maintenance', 'Personal care']	['INDUSTRIAL', 'PERSONAL CARE']	['INDUSTRIAL']
	Chlorohydric acid	['Home maintenance', 'Cleaning products and household care', 'Landscape/yard', 'Personal care']	['INDUSTRIAL', 'PERSONAL CARE']	['ENDOGENOUS', 'INDUSTRIAL', 'FOOD']
	Turmeric	['Pet care', 'Personal care']	['INDUSTRIAL', 'PERSONAL CARE']	['FOOD']
	Tricaprylin	['Personal care']	['PERSONAL CARE']	['FOOD']
	Dihydrofolliculin	['Personal care']	['PERSONAL CARE']	['ENDOGENOUS', 'MEDICAL']
	Importal	['Personal care']	['PERSONAL CARE']	['MEDICAL', 'FOOD']
	Maltit	['Personal care']	['PERSONAL CARE']	['INFO']
	Trans-butenedioic acid	['Raw materials', 'Cleaning and safety']	['INDUSTRIAL']	['ENDOGENOUS', 'FOOD', 'MEDICAL', 'INDUSTRIAL']
	Cis-butenedioic acid	['Cleaning products and household care', 'Personal care']	['INDUSTRIAL', 'PERSONAL CARE']	['INDUSTRIAL']
	Betadex	['Cleaning products and household care', 'Personal care']	['INDUSTRIAL', 'PERSONAL CARE']	['MEDICAL', 'FOOD', 'INDUSTRIAL']
	Povidone	['Construction and building materials', 'Home maintenance']	['INDUSTRIAL']	['MEDICAL', 'PERSONAL CARE', 'FOOD', 'INDUSTRIAL']
	Omnizole	['Arts and crafts/office supplies']	['INDUSTRIAL']	['MEDICAL', 'FOOD', 'INDUSTRIAL']
	Salicylanilide	['Home maintenance']	['INDUSTRIAL']	['INFO']
	Adipinic acid	['Raw materials', 'Personal care']	['INDUSTRIAL', 'PERSONAL CARE']	['INDUSTRIAL', 'FOOD']
	Carboxybenzene	['Cleaning products and household care', 'Laboratory supplies', 'Batteries', 'Personal care']	['INDUSTRIAL', 'PERSONAL CARE']	['FOOD', 'INDUSTRIAL', 'MEDICAL']
	Dithioglycerol	['Cleaning products and household care']	['INDUSTRIAL']	['MEDICAL']
	Minalin	['Personal care']	['PERSONAL CARE']	['INFO']
	Phenylethanol	['Cleaning products and household care', 'Pesticides', 'Personal care']	['INDUSTRIAL', 'PERSONAL CARE']	['INFO']
	Terpinen-4-ol	['Cleaning products and household care', 'Vehicle']	['INDUSTRIAL']	['FOOD', 'PERSONAL CARE']
	Coppertone	['Personal care']	['PERSONAL CARE']	['PERSONAL CARE']
	B-pinene	['Cleaning products and household care']	['INDUSTRIAL']	['FOOD', 'PERSONAL CARE']
	P-menth-1-en-8-ol	['Home maintenance', 'Cleaning products and household care', 'Vehicle', 'Cleaning and safety', 'Arts and crafts/office supplies']	['INDUSTRIAL']	['FOOD', 'PERSONAL CARE']
	Phenylcarbinol	['Home maintenance', 'Raw materials', 'Cleaning products and household care', 'Personal care', 'Arts and crafts/office supplies']	['INDUSTRIAL', 'PERSONAL CARE']	['MEDICAL', 'FOOD', 'PERSONAL CARE', 'INDUSTRIAL']
	Octylic acid	['Cleaning products and household care', 'Personal care']	['INDUSTRIAL', 'PERSONAL CARE']	['FOOD', 'ENDOGENOUS', 'INDUSTRIAL', 'MEDICAL']
	Glyphosphate	['Landscape/yard']	['INDUSTRIAL']	['INDUSTRIAL']
	Triclosan	['Personal care']	['PERSONAL CARE']	['INDUSTRIAL', 'PERSONAL CARE', 'MEDICAL', 'FOOD']
	Limonene	['Home maintenance', 'Cleaning products and household care', 'Vehicle', 'Cleaning and safety', 'Personal care']	['INDUSTRIAL', 'PERSONAL CARE']	['FOOD', 'PERSONAL CARE', 'INDUSTRIAL']
	Eusolex 9020	['Personal care']	['PERSONAL CARE']	['PERSONAL CARE']
	Benzene-1,2-dicarboxylic acid	['Cleaning products and household care']	['INDUSTRIAL']	['INDUSTRIAL']
	Taurine	['Pet care', 'Raw materials', 'Personal care']	['INDUSTRIAL', 'PERSONAL CARE']	['ENDOGENOUS', 'FOOD', 'PERSONAL CARE', 'INDUSTRIAL']
	Talmon	['Cleaning products and household care', 'Raw materials', 'Personal care']	['INDUSTRIAL', 'PERSONAL CARE']	['INFO']
	Carbonyldiamide	['Raw materials', 'Cleaning products and household care', 'Furniture and furnishings', 'Personal care', 'Manufactured formulations', 'Landscape/yard']	['INDUSTRIAL', 'PERSONAL CARE']	['ENDOGENOUS', 'MEDICAL', 'PERSONAL CARE', 'INDUSTRIAL']
	Cystein	['Personal care']	['PERSONAL CARE']	['ENDOGENOUS', 'FOOD', 'PERSONAL CARE', 'INDUSTRIAL']
	Acesulfame potassium	['Personal care']	['PERSONAL CARE']	['FOOD']
	Salonil	['Cleaning products and household care', 'Personal care']	['INDUSTRIAL', 'PERSONAL CARE']	['MEDICAL', 'ENDOGENOUS', 'FOOD', 'PERSONAL CARE', 'INDUSTRIAL']
	Qutenza	['Pesticides']	['INDUSTRIAL']	['MEDICAL', 'FOOD']
	Methyl nicotinate	['Personal care']	['PERSONAL CARE']	['MEDICAL', 'PERSONAL CARE']
	Alpha-tocopheryl acetate	['Pet care', 'Personal care']	['INDUSTRIAL', 'PERSONAL CARE']	['FOOD', 'PERSONAL CARE', 'INDUSTRIAL']
	Germall 115	['Personal care']	['PERSONAL CARE']	['PERSONAL CARE', 'INDUSTRIAL']
	Glutamine	['Raw materials']	['INDUSTRIAL']	['ENDOGENOUS', 'FOOD', 'MEDICAL']
	Levoglutamide	['Raw materials']	['INDUSTRIAL']	['ENDOGENOUS', 'FOOD', 'MEDICAL']
	Draconic acid	['Personal care']	['PERSONAL CARE']	['FOOD', 'PERSONAL CARE', 'INDUSTRIAL']
	Minoximen	['Personal care']	['PERSONAL CARE']	['MEDICAL', 'PERSONAL CARE']
	Elaidic acid	['Arts and crafts/office supplies']	['INDUSTRIAL']	['FOOD', 'INDUSTRIAL']
	N-propyl gallate	['Personal care']	['PERSONAL CARE']	['FOOD', 'PERSONAL CARE', 'INDUSTRIAL']
	Cumarin	['Pesticides', 'Vehicle', 'Personal care']	['INDUSTRIAL', 'PERSONAL CARE']	['FOOD', 'PERSONAL CARE', 'INDUSTRIAL']
	Alledryl	['Personal care']	['PERSONAL CARE']	['MEDICAL']
	Phisohex	['Arts and crafts/office supplies']	['INDUSTRIAL']	['MEDICAL', 'INDUSTRIAL']
	Coq10	['Personal care']	['PERSONAL CARE']	['ENDOGENOUS', 'FOOD', 'PERSONAL CARE']
	Altax	['Construction and building materials']	['INDUSTRIAL']	['INFO']
	Lactoflavin	['Pet care', 'Raw materials', 'Personal care']	['INDUSTRIAL', 'PERSONAL CARE']	['MEDICAL', 'FOOD', 'INDUSTRIAL']
	Ribocrisina	['Pet care', 'Raw materials', 'Personal care']	['INDUSTRIAL', 'PERSONAL CARE']	['MEDICAL', 'ENDOGENOUS', 'FOOD', 'INDUSTRIAL']
	Threonine	['Personal care']	['PERSONAL CARE']	['FOOD']
	N-propyl alcohol	['Home maintenance', 'Specialty occupational products', 'Cleaning products and household care', 'Electronics/small appliances', 'Pet care', 'Personal care', 'Arts and crafts/office supplies', 'Pesticides']	['INDUSTRIAL', 'PERSONAL CARE']	['FOOD', 'INDUSTRIAL']
	Apple acid	['Personal care']	['PERSONAL CARE']	['ENDOGENOUS', 'FOOD', 'INDUSTRIAL']
	Dyclothane	['Personal care']	['PERSONAL CARE']	['MEDICAL', 'PERSONAL CARE']
	N-acetyltyrosine	['Personal care']	['PERSONAL CARE']	['MEDICAL', 'FOOD']
	Indigotindisulfonate sodium	['Personal care']	['PERSONAL CARE']	['MEDICAL', 'FOOD', 'PERSONAL CARE']
	Celin	['Pet care', 'Laboratory supplies', 'Raw materials', 'Personal care']	['INDUSTRIAL', 'PERSONAL CARE']	['INFO']
	Carbaril	['Pet care', 'Pesticides']	['INDUSTRIAL']	['INDUSTRIAL']
	Sugar	['Raw materials', 'Cleaning products and household care', 'Personal care', 'Pesticides', 'Landscape/yard']	['INDUSTRIAL', 'PERSONAL CARE']	['FOOD']
	Chloromethylisothiazolinone	['Home maintenance', 'Cleaning and safety', 'Cleaning products and household care', 'Pet care', 'Vehicle', 'Personal care', 'Arts and crafts/office supplies']	['INDUSTRIAL', 'PERSONAL CARE']	['INDUSTRIAL', 'PERSONAL CARE']
	Tartaric acid	['Pet care', 'Laboratory supplies', 'Personal care', 'Medical/dental', 'Arts and crafts/office supplies']	['INDUSTRIAL', 'PERSONAL CARE', 'MEDICAL']	['FOOD', 'INDUSTRIAL', 'PERSONAL CARE', 'MEDICAL']
	Threaric acid	['Pet care', 'Laboratory supplies', 'Personal care', 'Medical/dental', 'Arts and crafts/office supplies']	['INDUSTRIAL', 'PERSONAL CARE', 'MEDICAL']	['FOOD', 'INDUSTRIAL', 'PERSONAL CARE', 'MEDICAL']
	Alphalin	['Personal care']	['PERSONAL CARE']	['MEDICAL', 'ENDOGENOUS', 'FOOD', 'PERSONAL CARE', 'INDUSTRIAL']
	Tris(2-hydroxyethyl)amine	['Specialty occupational products', 'Cleaning products and household care', 'Cleaning and safety', 'Personal care', 'Arts and crafts/office supplies']	['INDUSTRIAL', 'PERSONAL CARE']	['INDUSTRIAL', 'PERSONAL CARE', 'MEDICAL']
	Doxylamine succinate	['Personal care']	['PERSONAL CARE']	['MEDICAL']
	Pentitol	['Raw materials', 'Personal care']	['INDUSTRIAL', 'PERSONAL CARE']	['INFO']
	Cholest-5-en-3-ol	['Personal care']	['PERSONAL CARE']	['INFO']
	Dimethyl sulphoxide	['Pet care', 'Laboratory supplies', 'Personal care']	['INDUSTRIAL', 'PERSONAL CARE']	['INDUSTRIAL', 'MEDICAL']
	Sophorin	['Personal care']	['PERSONAL CARE']	['FOOD']
	Phenic acid	['Home maintenance', 'Cleaning products and household care', 'Electronics/small appliances', 'Personal care', 'Laboratory supplies']	['INDUSTRIAL', 'PERSONAL CARE']	['INDUSTRIAL', 'MEDICAL', 'FOOD', 'ENDOGENOUS']
	Sumisorb 340	['Cleaning products and household care']	['INDUSTRIAL']	['INFO']
	Zeaxanthin	['Personal care']	['PERSONAL CARE']	['FOOD', 'PERSONAL CARE']
	Karbofos	['Pesticides']	['INDUSTRIAL']	['MEDICAL', 'INDUSTRIAL']
	Cortisol?	['Pet care', 'Personal care']	['INDUSTRIAL', 'PERSONAL CARE']	['ENDOGENOUS']
	Lutein	['Personal care']	['PERSONAL CARE']	['FOOD', 'PERSONAL CARE', 'INDUSTRIAL']
	Thiuram	['Construction and building materials', 'Pesticides', 'Landscape/yard']	['INDUSTRIAL']	['INDUSTRIAL', 'MEDICAL']
	Trimethylglycine	['Cleaning products and household care', 'Pet care', 'Personal care']	['INDUSTRIAL', 'PERSONAL CARE']	['MEDICAL', 'ENDOGENOUS', 'FOOD', 'INDUSTRIAL']
	.beta.-sitosterol	['Personal care']	['PERSONAL CARE']	['MEDICAL', 'FOOD']
	Valina	['Personal care']	['PERSONAL CARE']	['INFO']
	Epoxide a	['Home maintenance', 'Arts and crafts/office supplies']	['INDUSTRIAL']	['INFO']
	Dipotassium glycyrrhizinate	['Personal care']	['PERSONAL CARE']	['INFO']
	Ergorone	['Personal care']	['PERSONAL CARE']	['MEDICAL', 'FOOD']
	Sonac	['Home maintenance', 'Cleaning and safety', 'Raw materials', 'Cleaning products and household care', 'Construction and building materials', 'Vehicle', 'Personal care']	['INDUSTRIAL', 'PERSONAL CARE']	['INFO']
	Trichlorphon	['Pesticides']	['INDUSTRIAL']	['INDUSTRIAL']
	Behenyl alcohol	['Raw materials', 'Personal care']	['INDUSTRIAL', 'PERSONAL CARE']	['MEDICAL', 'PERSONAL CARE']
	Psi,psi-carotene	['Personal care']	['PERSONAL CARE']	['INFO']
	Phenylallyl alcohol	['Cleaning products and household care', 'Vehicle', 'Personal care']	['INDUSTRIAL', 'PERSONAL CARE']	['FOOD', 'PERSONAL CARE', 'INDUSTRIAL']
	Folacin	['Cleaning products and household care', 'Pet care', 'Personal care']	['INDUSTRIAL', 'PERSONAL CARE']	['MEDICAL', 'FOOD']
	Folsaure	['Cleaning products and household care', 'Pet care', 'Personal care']	['INDUSTRIAL', 'PERSONAL CARE']	['MEDICAL', 'FOOD']
	N-acetylglucosamine	['Personal care']	['PERSONAL CARE']	['MEDICAL', 'ENDOGENOUS', 'FOOD']
	Diphenylguanidine	['Home maintenance']	['INDUSTRIAL']	['INDUSTRIAL']
	Alpha-linoleic acid	['Arts and crafts/office supplies', 'Personal care']	['INDUSTRIAL', 'PERSONAL CARE']	['FOOD']
	Carnitine	['Personal care']	['PERSONAL CARE']	['ENDOGENOUS', 'FOOD', 'MEDICAL']
	Glucono-delta-lactone	['Personal care']	['PERSONAL CARE']	['FOOD']
	Coumafen	['Pesticides']	['INDUSTRIAL']	['MEDICAL', 'INDUSTRIAL']
	Allantoin	['Cleaning products and household care', 'Personal care']	['INDUSTRIAL', 'PERSONAL CARE']	['PERSONAL CARE', 'MEDICAL']
	P-benzenediol	['Cleaning products and household care', 'Electronics/small appliances', 'Cons. electronics, mech. appliances, and machinery', 'Personal care', 'Medical/dental']	['INDUSTRIAL', 'PERSONAL CARE', 'MEDICAL']	['MEDICAL', 'PERSONAL CARE', 'INDUSTRIAL', 'FOOD']
	Hesperetin 7-o-rutinoside	['Personal care']	['PERSONAL CARE']	['FOOD']
	Colecalciferol	['Personal care']	['PERSONAL CARE']	['MEDICAL', 'ENDOGENOUS', 'FOOD', 'INDUSTRIAL']
	Sodium d-gluconate	['Cleaning products and household care', 'Raw materials', 'Personal care']	['INDUSTRIAL', 'PERSONAL CARE']	['FOOD', 'INDUSTRIAL', 'MEDICAL']
	Bisabolol	['Personal care']	['PERSONAL CARE']	['FOOD', 'PERSONAL CARE', 'MEDICAL']
	Diethion	['Pesticides']	['INDUSTRIAL']	['INDUSTRIAL']
	Glutathione (reduced)	['Personal care']	['PERSONAL CARE']	['ENDOGENOUS']
	Tathion	['Personal care']	['PERSONAL CARE']	['ENDOGENOUS', 'FOOD', 'INDUSTRIAL']
	Methyltheobromine	['Raw materials', 'Personal care']	['INDUSTRIAL', 'PERSONAL CARE']	['MEDICAL', 'ENDOGENOUS', 'FOOD']
	Panadol	['Personal care']	['PERSONAL CARE']	['MEDICAL']
	Nicoderm	['Personal care']	['PERSONAL CARE']	['MEDICAL']
	Black leaf	['Personal care']	['PERSONAL CARE']	['INFO']
	N,n'-diphenyl-p-phenylenediamine	['Arts and crafts/office supplies']	['INDUSTRIAL']	['INDUSTRIAL']
	Guanin	['Home maintenance', 'Personal care']	['INDUSTRIAL', 'PERSONAL CARE']	['INFO']
	Triethylene tetramine	['Home maintenance', 'Sports equipment', 'Construction and building materials', 'Vehicle', 'Manufactured formulations']	['INDUSTRIAL']	['MEDICAL', 'INDUSTRIAL']
	Aminoform	['Cleaning products and household care', 'Pesticides', 'Vehicle', 'Personal care']	['INDUSTRIAL', 'PERSONAL CARE']	['MEDICAL', 'PERSONAL CARE']
	Lacty	['Personal care']	['PERSONAL CARE']	['MEDICAL', 'FOOD']
	Cajeputol	['Cleaning products and household care', 'Pesticides', 'Vehicle', 'Personal care']	['INDUSTRIAL', 'PERSONAL CARE']	['FOOD', 'PERSONAL CARE', 'INDUSTRIAL']
	Chloramphenicol	['Personal care']	['PERSONAL CARE']	['MEDICAL']
	Levomycetin	['Personal care']	['PERSONAL CARE']	['MEDICAL']
	Ak-chlor	['Personal care']	['PERSONAL CARE']	['MEDICAL']
	Escalol 507	['Personal care']	['PERSONAL CARE']	['PERSONAL CARE']
	Carboxyethane	['Pet care']	['INDUSTRIAL']	['FOOD', 'INDUSTRIAL']
	Vitamin b12	['Raw materials', 'Personal care']	['INDUSTRIAL', 'PERSONAL CARE']	['MEDICAL', 'FOOD', 'INDUSTRIAL']
	Benzothiazole-2-thiol	['Home maintenance', 'Vehicle', 'Construction and building materials']	['INDUSTRIAL']	['INDUSTRIAL']
	Tocopheryl acetate	['Pet care', 'Personal care']	['INDUSTRIAL', 'PERSONAL CARE']	['FOOD', 'PERSONAL CARE', 'INDUSTRIAL']
	Allergival	['Personal care']	['PERSONAL CARE']	['MEDICAL']
	Astaxanthine	['Personal care']	['PERSONAL CARE']	['FOOD', 'INDUSTRIAL']
	Santheose	['Personal care']	['PERSONAL CARE']	['FOOD', 'PERSONAL CARE', 'ENDOGENOUS', 'MEDICAL']
	Iminodiethanol	['Home maintenance', 'Raw materials', 'Cleaning products and household care', 'Vehicle', 'Personal care', 'Manufactured formulations', 'Furniture and furnishings']	['INDUSTRIAL', 'PERSONAL CARE']	['INDUSTRIAL', 'PERSONAL CARE']
	Lipocurc	['Personal care']	['PERSONAL CARE']	['MEDICAL']
	Lipid crimson	['Personal care']	['PERSONAL CARE']	['INDUSTRIAL']
	Iodopropynyl butylcarbamate	['Pet care', 'Arts and crafts/office supplies', 'Personal care']	['INDUSTRIAL', 'PERSONAL CARE']	['INDUSTRIAL', 'PERSONAL CARE']
	Pin-2(3)-ene	['Cleaning products and household care', 'Pesticides', 'Vehicle', 'Personal care']	['INDUSTRIAL', 'PERSONAL CARE']	['FOOD', 'PERSONAL CARE', 'INDUSTRIAL']
	Methylpyrrolidone	['Home maintenance', 'Sports equipment', 'Cleaning products and household care', 'Electronics/small appliances', 'Manufactured formulations', 'Personal care', 'Other vehicles/mass transit', 'Landscape/yard']	['INDUSTRIAL', 'PERSONAL CARE']	['INDUSTRIAL']
	B-myrcene	['Cleaning and safety', 'Cleaning products and household care', 'Vehicle', 'Manufactured formulations', 'Personal care', 'Pesticides']	['INDUSTRIAL', 'PERSONAL CARE']	['FOOD', 'PERSONAL CARE', 'INDUSTRIAL']

## Sheet: Table S6
	Table S6. Runtime estimates for classifying 5,000 compounds in chemsource with and without parallel querying. Estimates are extrapolated from execution time measured on a subset of 100 compounds after the original benchmark. Runtime for the initial full benchmark was not recorded.
		Time, Unparallelized (s)	Time, Parallelized (Batch size 100) (s)
	GPT-4o with RAG	3069	331
	GPT-4.1 without RAG	2499	208
	GPT-4.1 with Search	12983	1190
	DeepSeek v3	3184	383

## Sheet: Table S7
	Table S7. chemsource output and manual labeling for all compounds in GNPS Drug Library.
	compound name	site	manual classification	chemsource_output_gpt-4o_rag	chemsource_output_deepseek-v3_rag	chemsource_output_gpt-4-1_no_rag	chemsource_output_search_gpt
	I-bet762	PUBMED	Medical	['MEDICAL']	['MEDICAL']	['MEDICAL']	['INFO']
	Molibresib	PUBMED	Medical	['MEDICAL']	['MEDICAL']	['MEDICAL']	['MEDICAL']
	Elenbecestat	PUBMED	Medical	['MEDICAL']	['MEDICAL']	['MEDICAL']	['INFO']
	Dianhydrodulcitol	PUBMED	Medical	['MEDICAL']	['MEDICAL']	['MEDICAL']	['INFO']
	Erlotinib	WIKIPEDIA	Medical	['MEDICAL']	['MEDICAL']	['MEDICAL']	['MEDICAL']
	(2e)-3-(5-(2,3-dimethoxy-6-methyl-1,4-benzoquinoyl))-2-nonyl-2-propenoic acid	PUBMED	Medical	['MEDICAL', ' INDUSTRIAL']	['MEDICAL']	['INFO']	['INFO']
	Ulotaront	WIKIPEDIA	Medical	['MEDICAL']	['MEDICAL']	['MEDICAL']	['INFO']
	Butenafine	WIKIPEDIA	Medical	['MEDICAL']	['MEDICAL']	['MEDICAL']	['MEDICAL']
	Ck 636	PUBMED	Medical	['INFO']	['INFO']	['INFO']	['INFO']
	Samotolisib	PUBMED	Medical	['MEDICAL']	['MEDICAL']	['MEDICAL']	['INFO']
	Bilaxten	WIKIPEDIA	Medical	['MEDICAL']	['MEDICAL']	['MEDICAL']	['MEDICAL']
	Ibuprofen piconol	PUBMED	Medical	['INFO']	['INFO']	['MEDICAL']	['MEDICAL']
	Dihydronicotinamide adenine dinucleotide phosphate	WIKIPEDIA	Endogenous, Food, Medical	['ENDOGENOUS']	['ENDOGENOUS']	['ENDOGENOUS']	['ENDOGENOUS']
	Abapresin	WIKIPEDIA	Medical	['MEDICAL']	['MEDICAL']	['MEDICAL']	['MEDICAL']
	Pyrazoleanthrone	WIKIPEDIA	Medical	['INFO']	['INFO']	['INDUSTRIAL']	['INFO']
	Corlentor	WIKIPEDIA	Medical	['MEDICAL']	['MEDICAL']	['MEDICAL']	['MEDICAL']
	Clodronate	WIKIPEDIA	Medical	['MEDICAL']	['MEDICAL']	['MEDICAL']	['MEDICAL']
	Olorinab	WIKIPEDIA	Medical	['MEDICAL']	['MEDICAL']	['MEDICAL']	['INFO']
	Spiramycin	WIKIPEDIA	Medical	['MEDICAL']	['MEDICAL']	['MEDICAL']	['MEDICAL']
	Dimercaptosuccinic acid	WIKIPEDIA	Medical	['MEDICAL']	['MEDICAL']	['MEDICAL']	['MEDICAL']
	Diovan	WIKIPEDIA	Medical	['MEDICAL']	['MEDICAL']	['MEDICAL']	['MEDICAL']
	Atuveciclib	PUBMED	Medical	['MEDICAL']	['MEDICAL']	['MEDICAL']	['INFO']
	Mektovi	WIKIPEDIA	Medical	['MEDICAL']	['MEDICAL']	['MEDICAL']	['MEDICAL']
	Aricept	WIKIPEDIA	Medical	['MEDICAL']	['MEDICAL']	['MEDICAL']	['MEDICAL']
	S-equol	WIKIPEDIA	Endogenous, Food, Medical	['FOOD', ' PERSONAL CARE', ' MEDICAL']	['ENDOGENOUS', ' FOOD', ' MEDICAL', ' PERSONAL CARE']	['FOOD']	['INFO']
	Equol	WIKIPEDIA	Endogenous, Food, Medical	['ENDOGENOUS', ' FOOD', ' PERSONAL CARE', ' MEDICAL']	['FOOD', ' ENDOGENOUS', ' MEDICAL', ' PERSONAL CARE']	['ENDOGENOUS', ' FOOD']	['INFO']
	Estracyt	WIKIPEDIA	Medical	['MEDICAL']	['MEDICAL']	['MEDICAL']	['MEDICAL']
	Bimiralisib	PUBMED	Medical	['MEDICAL']	['MEDICAL']	['MEDICAL']	['INFO']
	Cysteine sulfinic acid	WIKIPEDIA	Food, Medical	['ENDOGENOUS']	['ENDOGENOUS']	['ENDOGENOUS']	['ENDOGENOUS']
	Verdia	WIKIPEDIA	Medical	['INFO']	['FOOD']	['INFO']	['INFO']
	Sotuletinib	WIKIPEDIA	Medical	['MEDICAL']	['MEDICAL']	['MEDICAL']	['INFO']
	Rostafuroxin	WIKIPEDIA	Medical	['MEDICAL']	['MEDICAL']	['MEDICAL']	['MEDICAL']
	Tranylcypromine	WIKIPEDIA	Medical	['MEDICAL']	['MEDICAL']	['MEDICAL']	['MEDICAL']
	Hydroxyethanoic acid	WIKIPEDIA	Endogenous, Food, Medical, Personal Care	['FOOD', ' PERSONAL CARE', ' INDUSTRIAL']	['PERSONAL CARE', ' FOOD', ' INDUSTRIAL']	['FOOD', ' PERSONAL CARE', ' INDUSTRIAL']	['INFO']
	Ethionamide	WIKIPEDIA	Medical	['MEDICAL']	['MEDICAL']	['MEDICAL']	['MEDICAL']
	Tetrahydropalmatine	WIKIPEDIA	Medical	['MEDICAL', ' FOOD']	['MEDICAL', ' FOOD']	['INFO']	['MEDICAL', ' FOOD']
	Rotundine	WIKIPEDIA	Medical	['MEDICAL', ' FOOD']	['MEDICAL', ' FOOD']	['MEDICAL']	['INFO']
	Phytosphingosine	WIKIPEDIA	Endogenous, Food, Medical	['INFO']	['ENDOGENOUS', ' FOOD', ' MEDICAL']	['ENDOGENOUS', ' PERSONAL CARE', ' FOOD']	['INFO']
	Ethambutol	WIKIPEDIA	Medical	['MEDICAL']	['MEDICAL']	['MEDICAL']	['MEDICAL']
	Brensocatib	WIKIPEDIA	Medical	['MEDICAL']	['MEDICAL']	['MEDICAL']	['MEDICAL']
	Campral	WIKIPEDIA	Medical	['MEDICAL']	['MEDICAL']	['MEDICAL']	['MEDICAL']
	S1313	PUBMED	Medical	['MEDICAL']	['MEDICAL']	['INFO']	['INFO']
	Barbaloin	WIKIPEDIA	Food, Medical, Personal Care	['FOOD', ' PERSONAL CARE', ' INDUSTRIAL']	['MEDICAL', ' FOOD']	['FOOD']	['INFO']
	Aloin	WIKIPEDIA	Food, Medical, Personal Care	['FOOD', ' PERSONAL CARE', ' INDUSTRIAL']	['MEDICAL', ' FOOD', ' INFO']	['FOOD', ' INDUSTRIAL']	['FOOD', ' PERSONAL CARE']
	Afuresertib	PUBMED	Medical	['MEDICAL']	['MEDICAL']	['MEDICAL']	['INFO']
	Stronghold	WIKIPEDIA	Medical	['INFO']	['INFO']	['INFO']	['INFO']
	Elafibranor	WIKIPEDIA	Medical	['MEDICAL']	['MEDICAL']	['MEDICAL']	['MEDICAL']
	Sulconazole	WIKIPEDIA	Medical	['MEDICAL']	['MEDICAL']	['MEDICAL']	['MEDICAL']
	Ellagic acid	WIKIPEDIA	Food, Medical	['FOOD']	['FOOD', ' ENDOGENOUS']	['FOOD']	['FOOD', ' PERSONAL CARE']
	Pumosetrag	PUBMED	Medical	['MEDICAL']	['MEDICAL']	['MEDICAL']	['INFO']
	Cefditoren pivoxil	WIKIPEDIA	Medical	['MEDICAL']	['MEDICAL']	['MEDICAL']	['MEDICAL']
	Lipoic acid	WIKIPEDIA	Endogenous, Medical, Personal Care	['ENDOGENOUS', ' FOOD', ' MEDICAL']	['MEDICAL', ' ENDOGENOUS', ' FOOD']	['MEDICAL', ' FOOD']	['ENDOGENOUS', ' FOOD', ' MEDICAL', ' PERSONAL CARE']
	Siremadlin		Medical	['INFO']	['INFO']	['MEDICAL']	['INFO']
	Drofenine	WIKIPEDIA	Medical	['MEDICAL']	['MEDICAL']	['MEDICAL']	['INFO']
	Klaricid	WIKIPEDIA	Medical	['MEDICAL']	['MEDICAL']	['MEDICAL']	['INFO']
	Alloisoleucine	WIKIPEDIA	Food, Medical	['INFO']	['ENDOGENOUS', ' FOOD']	['ENDOGENOUS', ' FOOD']	['ENDOGENOUS']
	Isoleucine	WIKIPEDIA	Food, Medical	['FOOD']	['FOOD', ' ENDOGENOUS']	['FOOD']	['FOOD', ' PERSONAL CARE']
	Suglat	WIKIPEDIA	Medical	['MEDICAL']	['MEDICAL']	['MEDICAL']	['INFO']
	Ibrance	WIKIPEDIA	Medical	['MEDICAL']	['MEDICAL']	['MEDICAL']	['MEDICAL']
	Encequidar	PUBMED	Medical	['MEDICAL']	['MEDICAL']	['MEDICAL']	['MEDICAL']
	Alli	WIKIPEDIA	Medical	['INFO']	['INFO']	['MEDICAL']	['MEDICAL']
	Ornithine	WIKIPEDIA	Endogenous, Food, Medical	['ENDOGENOUS', ' MEDICAL']	['ENDOGENOUS', ' FOOD', ' MEDICAL']	['ENDOGENOUS', ' FOOD']	['ENDOGENOUS', ' FOOD', ' PERSONAL CARE']
	Vebonol	WIKIPEDIA	Medical	['INDUSTRIAL']	['MEDICAL', ' INDUSTRIAL']	['INFO']	['INFO']
	Paxil cr	WIKIPEDIA	Medical	['MEDICAL']	['MEDICAL']	['MEDICAL']	['MEDICAL']
	Brigatinib	WIKIPEDIA	Medical	['MEDICAL']	['MEDICAL']	['MEDICAL']	['MEDICAL']
	Hesperitin	WIKIPEDIA	Food, Medical	['FOOD']	['FOOD', ' INFO']	['FOOD']	['INFO']
	Plenaxis	WIKIPEDIA	Medical	['MEDICAL']	['MEDICAL']	['MEDICAL']	['INFO']
	Taurolidine	WIKIPEDIA	Medical	['MEDICAL']	['MEDICAL', ' ENDOGENOUS']	['MEDICAL']	['MEDICAL']
	Compactin	WIKIPEDIA	Medical	['MEDICAL']	['MEDICAL', ' INDUSTRIAL']	['MEDICAL', ' FOOD']	['INFO']
	Fenretinide	WIKIPEDIA	Medical	['MEDICAL']	['MEDICAL']	['MEDICAL']	['MEDICAL']
	Xerava	WIKIPEDIA	Medical	['MEDICAL']	['MEDICAL']	['MEDICAL']	['MEDICAL']
	Noscapine	WIKIPEDIA	Medical	['MEDICAL']	['MEDICAL', ' FOOD']	['MEDICAL', ' FOOD']	['MEDICAL']
	Tavapadon	WIKIPEDIA	Medical	['MEDICAL']	['MEDICAL']	['MEDICAL']	['MEDICAL']
	Tepilamide fumarate	PUBMED	Medical	['MEDICAL']	['MEDICAL']	['MEDICAL']	['INFO']
	Dexamethasone acetate	WIKIPEDIA	Medical	['MEDICAL']	['MEDICAL']	['MEDICAL']	['MEDICAL']
	Cortifoam	WIKIPEDIA	Medical	['MEDICAL', ' ENDOGENOUS']	['MEDICAL', ' ENDOGENOUS']	['MEDICAL']	['MEDICAL']
	Iadademstat	PUBMED	Medical	['MEDICAL']	['MEDICAL']	['MEDICAL']	['MEDICAL']
	Xl 228	PUBMED	Medical	['INFO']	['INFO']	['INFO']	['INFO']
	Mucosta	WIKIPEDIA	Medical	['MEDICAL']	['MEDICAL']	['MEDICAL']	['INFO']
	Corvert	WIKIPEDIA	Medical	['MEDICAL']	['MEDICAL']	['MEDICAL']	['MEDICAL']
	Neostigmine (bromide)	PUBMED	Medical	['MEDICAL']	['MEDICAL']	['MEDICAL']	['MEDICAL']
	Para-aminobenzoic acid	WIKIPEDIA	Endogenous, Food, Medical	['MEDICAL', ' FOOD', ' PERSONAL CARE', ' INDUSTRIAL']	['MEDICAL', ' FOOD', ' INDUSTRIAL', ' PERSONAL CARE']	['FOOD', ' PERSONAL CARE', ' INDUSTRIAL']	['FOOD', ' PERSONAL CARE', ' MEDICAL']
	Optiray	WIKIPEDIA	Medical	['MEDICAL']	['MEDICAL']	['MEDICAL']	['MEDICAL']
	Kanarb	WIKIPEDIA	Medical	['MEDICAL']	['MEDICAL']	['MEDICAL']	['MEDICAL']
	Pipequaline	WIKIPEDIA	Medical	['INFO']	['MEDICAL', ' INDUSTRIAL']	['MEDICAL']	['INFO']
	Naratriptan	WIKIPEDIA	Medical	['MEDICAL']	['MEDICAL']	['MEDICAL']	['MEDICAL']
	Cilengitide	WIKIPEDIA	Medical	['MEDICAL']	['MEDICAL']	['MEDICAL']	['INFO']
	Ginkgolide c	PUBMED	Food, Medical	['MEDICAL', ' FOOD']	['MEDICAL', ' FOOD']	['INFO']	['FOOD']
	Ampalex	WIKIPEDIA	Medical	['INFO']	['MEDICAL']	['MEDICAL']	['INFO']
	Iperten	WIKIPEDIA	Medical	['MEDICAL']	['MEDICAL']	['INFO']	['INFO']
	Glycopyrronium bromide	WIKIPEDIA	Medical	['MEDICAL']	['MEDICAL']	['MEDICAL']	['INFO']
	Baptitoxine	WIKIPEDIA	Medical	['MEDICAL', ' FOOD', ' INDUSTRIAL']	['MEDICAL', ' FOOD']	['INFO']	['MEDICAL']
	Iguratimod	WIKIPEDIA	Medical	['MEDICAL']	['MEDICAL']	['MEDICAL']	['MEDICAL']
	Talniflumate	PUBMED	Medical	['MEDICAL']	['MEDICAL']	['MEDICAL']	['MEDICAL']
	Bambec	WIKIPEDIA	Medical	['MEDICAL']	['MEDICAL']	['MEDICAL']	['MEDICAL']
	Tocophersolan	WIKIPEDIA	Medical	['MEDICAL', ' PERSONAL CARE']	['MEDICAL', ' PERSONAL CARE']	['MEDICAL', ' PERSONAL CARE']	['MEDICAL', ' PERSONAL CARE']
	Carmofur	WIKIPEDIA	Medical	['MEDICAL']	['MEDICAL']	['MEDICAL']	['MEDICAL']
	Doxil	WIKIPEDIA	Medical	['MEDICAL']	['MEDICAL']	['MEDICAL']	['MEDICAL']
	Ellence	WIKIPEDIA	Medical	['MEDICAL']	['MEDICAL']	['MEDICAL']	['MEDICAL']
	Orgovyx	WIKIPEDIA	Medical	['MEDICAL']	['MEDICAL']	['MEDICAL']	['MEDICAL']
	Prednisolone (hemisuccinate)	PUBMED	Medical	['MEDICAL']	['MEDICAL']	['MEDICAL']	['MEDICAL']
	Isobutylmethylxanthine	WIKIPEDIA	Medical	['INFO']	['MEDICAL']	['INDUSTRIAL']	['INFO']
	Tryptamine	WIKIPEDIA	Endogenous, Food, Medical	['ENDOGENOUS', ' FOOD']	['ENDOGENOUS', ' MEDICAL']	['ENDOGENOUS', ' FOOD']	['ENDOGENOUS']
	Fungizone	WIKIPEDIA	Medical	['MEDICAL']	['MEDICAL']	['MEDICAL']	['INFO']
	Norethisterone enantate	WIKIPEDIA	Medical	['MEDICAL']	['MEDICAL']	['MEDICAL']	['MEDICAL']
	Pirmenol (hydrochloride)	PUBMED	Medical	['MEDICAL']	['MEDICAL']	['MEDICAL']	['INFO']
	Microx	WIKIPEDIA	Medical	['MEDICAL']	['MEDICAL']	['INFO']	['INFO']
	Lorecivivint		Medical	['INFO']	['INFO']	['MEDICAL']	['MEDICAL']
	(r)-2-amino-3-chloropropanoic acid	PUBMED	Medical	['INFO']	['INFO']	['INFO']	['INFO']
	Ontilyv	WIKIPEDIA	Medical	['MEDICAL']	['MEDICAL']	['INFO']	['INFO']
	Nitroferricyanide	WIKIPEDIA	Medical	['MEDICAL', ' INDUSTRIAL']	['MEDICAL']	['INDUSTRIAL']	['INFO']
	Decernotinib	WIKIPEDIA	Medical	['INFO']	['MEDICAL']	['MEDICAL']	['INFO']
	Aprepitant	WIKIPEDIA	Medical	['MEDICAL']	['MEDICAL']	['MEDICAL']	['MEDICAL']
	Irsogladine	WIKIPEDIA	Medical	['INFO']	['MEDICAL']	['MEDICAL']	['MEDICAL']
	Edecrin	WIKIPEDIA	Medical	['MEDICAL']	['MEDICAL']	['MEDICAL']	['MEDICAL']
	Ibipinabant	WIKIPEDIA	Medical	['INFO']	['MEDICAL', ' INDUSTRIAL']	['MEDICAL']	['INFO']
	Dipiperon	WIKIPEDIA	Medical	['MEDICAL']	['MEDICAL']	['INFO']	['INFO']
	Uprosertib	PUBMED	Medical	['MEDICAL']	['MEDICAL']	['MEDICAL']	['INFO']
	Florfenicol	WIKIPEDIA	Medical	['INFO']	['INDUSTRIAL', ' MEDICAL']	['MEDICAL', ' INDUSTRIAL']	['INDUSTRIAL']
	Mk 3207	PUBMED	Medical	['MEDICAL']	['MEDICAL']	['MEDICAL']	['INFO']
	Apararenone	WIKIPEDIA	Medical	['MEDICAL']	['MEDICAL']	['MEDICAL']	['INFO']
	Pf 04457845	PUBMED	Medical	['MEDICAL']	['MEDICAL']	['INFO']	['INFO']
	Lenrispodun	PUBMED	Medical	['MEDICAL']	['MEDICAL']	['MEDICAL']	['INFO']
	Vfend	WIKIPEDIA	Medical	['MEDICAL']	['MEDICAL']	['MEDICAL']	['MEDICAL']
	Tykerb	WIKIPEDIA	Medical	['MEDICAL']	['MEDICAL']	['MEDICAL']	['MEDICAL']
	Ultravate	WIKIPEDIA	Medical	['MEDICAL']	['MEDICAL']	['MEDICAL']	['MEDICAL']
	Cabamiquine	PUBMED	Medical	['MEDICAL']	['MEDICAL']	['MEDICAL']	['INFO']
	Vonoprazan	WIKIPEDIA	Medical	['MEDICAL']	['MEDICAL']	['MEDICAL']	['MEDICAL']
	Chlorotrianisene	WIKIPEDIA	Medical	['MEDICAL']	['MEDICAL']	['MEDICAL']	['INFO']
	Tafinlar	WIKIPEDIA	Medical	['MEDICAL']	['MEDICAL']	['MEDICAL']	['MEDICAL']
	Fipexide	WIKIPEDIA	Medical	['MEDICAL']	['MEDICAL']	['MEDICAL']	['INFO']
	Ralfinamide	WIKIPEDIA	Medical	['MEDICAL']	['MEDICAL']	['MEDICAL']	['INFO']
	Alvocidib	WIKIPEDIA	Medical	['MEDICAL']	['MEDICAL']	['MEDICAL']	['MEDICAL']
	Flumatinib	PUBMED	Medical	['MEDICAL']	['MEDICAL']	['MEDICAL']	['MEDICAL']
	Macozinone	PUBMED	Medical	['MEDICAL']	['MEDICAL']	['MEDICAL']	['MEDICAL']
	Palifosfamide	PUBMED	Medical	['MEDICAL']	['MEDICAL']	['MEDICAL']	['INFO']
	Nubeqa	WIKIPEDIA	Medical	['MEDICAL']	['MEDICAL']	['MEDICAL']	['MEDICAL']
	Fungistat	WIKIPEDIA	Medical	['MEDICAL']	['MEDICAL']	['INFO']	['INFO']
	Cg'806; cg-806	PUBMED	Medical	['MEDICAL']	['MEDICAL']	['INFO']	['INFO']
	Safusidenib	PUBMED	Medical	['MEDICAL']	['MEDICAL']	['MEDICAL']	['MEDICAL']
	Marbocyl	WIKIPEDIA	Medical	['MEDICAL']	['MEDICAL']	['MEDICAL']	['INFO']
	Erivedge	WIKIPEDIA	Medical	['MEDICAL']	['MEDICAL']	['MEDICAL']	['MEDICAL']
	Crestor	WIKIPEDIA	Medical	['MEDICAL']	['MEDICAL']	['MEDICAL']	['MEDICAL']
	Atavaquone	WIKIPEDIA	Medical	['MEDICAL']	['MEDICAL']	['MEDICAL']	['MEDICAL']
	Cotellic	WIKIPEDIA	Medical	['MEDICAL']	['MEDICAL']	['MEDICAL']	['MEDICAL']
	Amitifadine (hydrochloride)		Medical	['INFO']	['INFO']	['MEDICAL']	['INFO']
	1-(3,4-dichlorophenyl)-3-azabicyclo[3.1.0]hexane	PUBMED	Medical	['MEDICAL']	['MEDICAL']	['INFO']	['INFO']
	Bexagliflozin	WIKIPEDIA	Medical	['MEDICAL']	['MEDICAL']	['MEDICAL']	['MEDICAL']
	Clorgiline	WIKIPEDIA	Medical	['INFO']	['MEDICAL', ' INDUSTRIAL']	['MEDICAL']	['INFO']
	Radezolid	WIKIPEDIA	Medical	['MEDICAL']	['MEDICAL']	['MEDICAL']	['INFO']
	Ganaplacide	WIKIPEDIA	Medical	['MEDICAL']	['MEDICAL']	['MEDICAL']	['MEDICAL']
	Brilanestrant	WIKIPEDIA	Medical	['INFO']	['MEDICAL']	['MEDICAL']	['INFO']
	Clebopride	WIKIPEDIA	Medical	['MEDICAL']	['MEDICAL']	['MEDICAL']	['MEDICAL']
	Fosdagrocorat	WIKIPEDIA	Medical	['MEDICAL']	['MEDICAL']	['MEDICAL']	['INFO']
	Monistat	WIKIPEDIA	Medical	['MEDICAL', ' PERSONAL CARE', ' INDUSTRIAL']	['MEDICAL']	['MEDICAL']	['MEDICAL']
	Sd 0006	PUBMED	Medical	['MEDICAL']	['MEDICAL']	['INFO']	['INFO']
	Tradipitant	WIKIPEDIA	Medical	['MEDICAL']	['MEDICAL']	['MEDICAL']	['INFO']
	Rupintrivir	WIKIPEDIA	Medical	['MEDICAL']	['MEDICAL']	['MEDICAL']	['INFO']
	Temovate	WIKIPEDIA	Medical	['MEDICAL', ' PERSONAL CARE']	['MEDICAL']	['MEDICAL']	['MEDICAL']
	Bay-87-2243	PUBMED	Medical	['MEDICAL']	['MEDICAL']	['INFO']	['INFO']
	Sb 203580	PUBMED	Medical	['MEDICAL', ' INDUSTRIAL']	['MEDICAL', ' INDUSTRIAL']	['INDUSTRIAL']	['INFO']
	Ripretinib	WIKIPEDIA	Medical	['MEDICAL']	['MEDICAL']	['MEDICAL']	['MEDICAL']
	Duretic	WIKIPEDIA	Medical	['MEDICAL']	['MEDICAL']	['INFO']	['INFO']
	Capstar	WIKIPEDIA	Medical	['INDUSTRIAL', ' PERSONAL CARE']	['MEDICAL', ' INDUSTRIAL']	['MEDICAL']	['INFO']
	Omipalisib	PUBMED	Medical	['MEDICAL']	['MEDICAL']	['MEDICAL']	['INFO']
	Telcagepant	WIKIPEDIA	Medical	['INFO']	['MEDICAL']	['MEDICAL']	['INFO']
	Indocin	WIKIPEDIA	Medical	['MEDICAL']	['MEDICAL']	['MEDICAL']	['MEDICAL']
	Capadenoson	PUBMED	Medical	['MEDICAL']	['MEDICAL']	['MEDICAL']	['INFO']
	Diprolene af	WIKIPEDIA	Medical	['MEDICAL']	['MEDICAL']	['MEDICAL']	['MEDICAL']
	Mediator	WIKIPEDIA	Medical	['INFO']	['INFO']	['INFO']	['INFO']
	Fluvoxamine	WIKIPEDIA	Medical	['MEDICAL']	['MEDICAL']	['MEDICAL']	['MEDICAL']
	Loveride	WIKIPEDIA	Medical	['INFO']	['MEDICAL']	['INFO']	['INFO']
	Histacur	WIKIPEDIA	Medical	['MEDICAL']	['MEDICAL']	['INFO']	['MEDICAL']
	Cipargamin	WIKIPEDIA	Medical	['MEDICAL', ' INDUSTRIAL']	['MEDICAL']	['MEDICAL']	['MEDICAL']
	Ferroquine	WIKIPEDIA	Medical	['MEDICAL', ' INDUSTRIAL']	['MEDICAL']	['MEDICAL']	['INFO']
	Mk 1064	PUBMED	Medical	['MEDICAL']	['MEDICAL']	['INFO']	['INFO']
	Pf 05180999	PUBMED	Medical	['MEDICAL']	['MEDICAL']	['INFO']	['INFO']
	Clonixic acid	WIKIPEDIA	Medical	['MEDICAL']	['MEDICAL']	['MEDICAL']	['MEDICAL']
	Braftovi	WIKIPEDIA	Medical	['MEDICAL']	['MEDICAL']	['MEDICAL']	['MEDICAL']
	Torcetrapib	WIKIPEDIA	Medical	['MEDICAL']	['MEDICAL']	['MEDICAL']	['INFO']
	Ro 48-8071	PUBMED	Medical	['MEDICAL']	['MEDICAL']	['INFO']	['INFO']
	Vicriviroc	WIKIPEDIA	Medical	['MEDICAL']	['MEDICAL']	['MEDICAL']	['INFO']
	Nelotanserin	WIKIPEDIA	Medical	['INFO']	['MEDICAL']	['MEDICAL']	['INFO']
	Flubenol	WIKIPEDIA	Medical	['MEDICAL', ' INDUSTRIAL']	['MEDICAL', ' INDUSTRIAL']	['MEDICAL', ' INDUSTRIAL']	['MEDICAL', ' INDUSTRIAL']
	Cebranopadol	WIKIPEDIA	Medical	['MEDICAL']	['MEDICAL']	['MEDICAL']	['MEDICAL']
	Cloxiquine	PUBMED	Medical	['MEDICAL']	['MEDICAL']	['MEDICAL']	['MEDICAL']
	Chloroquinoxaline sulfonamide	PUBMED	Medical	['MEDICAL']	['MEDICAL']	['MEDICAL']	['MEDICAL', ' INDUSTRIAL']
	Remibrutinib	WIKIPEDIA	Medical	['MEDICAL']	['MEDICAL']	['MEDICAL']	['INFO']
	Buparlisib	WIKIPEDIA	Medical	['MEDICAL']	['MEDICAL']	['MEDICAL']	['MEDICAL']
	Etamicastat	WIKIPEDIA	Medical	['INFO']	['MEDICAL']	['MEDICAL']	['INFO']
	Foretinib	WIKIPEDIA	Medical	['INFO']	['MEDICAL']	['MEDICAL']	['INFO']
	Acronize	WIKIPEDIA	Medical	['MEDICAL']	['MEDICAL']	['INFO']	['INFO']
	Koselugo	WIKIPEDIA	Medical	['MEDICAL']	['MEDICAL']	['MEDICAL']	['MEDICAL']
	Praliciguat	PUBMED	Medical	['MEDICAL']	['MEDICAL']	['MEDICAL']	['INFO']
	Isentress	WIKIPEDIA	Medical	['MEDICAL']	['MEDICAL']	['MEDICAL']	['MEDICAL']
	Cyproterone acetate	WIKIPEDIA	Medical	['MEDICAL']	['MEDICAL']	['MEDICAL']	['MEDICAL']
	Vilanterol	WIKIPEDIA	Medical	['MEDICAL']	['MEDICAL']	['MEDICAL']	['MEDICAL']
	Lubiprostone	WIKIPEDIA	Medical	['MEDICAL']	['MEDICAL']	['MEDICAL']	['MEDICAL']
	(s)-5-fluorowillardiine	PUBMED	Medical	['INFO']	['INFO']	['INFO']	['INFO']
	Diclofenacum	WIKIPEDIA	Medical	['MEDICAL']	['MEDICAL']	['MEDICAL']	['MEDICAL']
	Cisapride	WIKIPEDIA	Medical	['MEDICAL']	['MEDICAL']	['MEDICAL']	['INFO']
	Padsevonil	WIKIPEDIA	Medical	['MEDICAL']	['MEDICAL']	['MEDICAL']	['INFO']
	Isavuconazole	WIKIPEDIA	Medical	['MEDICAL']	['MEDICAL']	['MEDICAL']	['MEDICAL']
	Aristada	WIKIPEDIA	Medical	['MEDICAL']	['MEDICAL']	['MEDICAL']	['MEDICAL']
	Grisefuline	WIKIPEDIA	Medical	['MEDICAL']	['MEDICAL']	['INFO']	['INFO']
	Pamiparib	WIKIPEDIA	Medical	['MEDICAL']	['MEDICAL']	['MEDICAL']	['MEDICAL']
	Sapitinib	PUBMED	Medical	['MEDICAL']	['MEDICAL']	['MEDICAL']	['INFO']
	Lonafarnib	WIKIPEDIA	Medical	['MEDICAL']	['MEDICAL']	['MEDICAL']	['MEDICAL']
	Tambocor	WIKIPEDIA	Medical	['MEDICAL']	['MEDICAL']	['MEDICAL']	['MEDICAL']
	Pyronaridine	WIKIPEDIA	Medical	['MEDICAL']	['MEDICAL']	['MEDICAL']	['MEDICAL']
	Almorexant	WIKIPEDIA	Medical	['INFO']	['MEDICAL']	['MEDICAL']	['INFO']
	Melperone	WIKIPEDIA	Medical	['MEDICAL']	['MEDICAL']	['MEDICAL']	['MEDICAL']
	Agerafenib	PUBMED	Medical	['MEDICAL']	['MEDICAL']	['MEDICAL']	['INFO']
	Nitrumon	WIKIPEDIA	Medical	['MEDICAL']	['MEDICAL']	['INFO']	['INFO']
	Decoglurant	WIKIPEDIA	Medical	['INFO']	['MEDICAL']	['MEDICAL']	['INFO']
	Inveltys	WIKIPEDIA	Medical	['MEDICAL']	['MEDICAL']	['MEDICAL']	['MEDICAL']
	Ibsrela	WIKIPEDIA	Medical	['MEDICAL']	['MEDICAL']	['MEDICAL']	['MEDICAL']
	Mk 0893	PUBMED	Medical	['MEDICAL']	['MEDICAL']	['INFO']	['INFO']
	Flumequine	WIKIPEDIA	Medical	['INDUSTRIAL']	['MEDICAL', ' INDUSTRIAL']	['MEDICAL']	['INFO']
	Efient	WIKIPEDIA	Medical	['MEDICAL']	['MEDICAL']	['MEDICAL']	['MEDICAL']
	Compound 24 [pmid: 19819693]	PUBMED	Medical	['INFO']	['MEDICAL', ' INDUSTRIAL']	['INFO']	['INFO']
	Gamma-secretase inhibitor ix	PUBMED	Medical	['MEDICAL']	['MEDICAL']	['MEDICAL']	['INFO']
	Ayvakyt	WIKIPEDIA	Medical	['MEDICAL']	['MEDICAL']	['MEDICAL']	['MEDICAL']
	Baxdela	WIKIPEDIA	Medical	['MEDICAL']	['MEDICAL']	['MEDICAL']	['MEDICAL']
	Benflumetol	WIKIPEDIA	Medical	['MEDICAL']	['MEDICAL']	['MEDICAL']	['MEDICAL']
	Reminertant	WIKIPEDIA	Medical	['INFO']	['MEDICAL']	['INFO']	['INFO']
	Enasidenib	WIKIPEDIA	Medical	['MEDICAL']	['MEDICAL']	['MEDICAL']	['MEDICAL']
	Spara	WIKIPEDIA	Medical	['INFO']	['INFO']	['INFO']	['INFO']
	Flumetholon	WIKIPEDIA	Medical	['MEDICAL']	['MEDICAL']	['MEDICAL']	['MEDICAL']
	Elraglusib	PUBMED	Medical	['MEDICAL']	['MEDICAL']	['MEDICAL']	['MEDICAL']
	Timapiprant	PUBMED	Medical	['MEDICAL']	['MEDICAL']	['MEDICAL']	['INFO']
	Epacadostat	WIKIPEDIA	Medical	['MEDICAL']	['MEDICAL']	['MEDICAL']	['INFO']
	Clobetasone butyrate	WIKIPEDIA	Medical	['MEDICAL']	['MEDICAL']	['MEDICAL']	['MEDICAL']
	Resmetirom	WIKIPEDIA	Medical	['MEDICAL']	['MEDICAL']	['MEDICAL']	['MEDICAL']
	Lynparza	WIKIPEDIA	Medical	['MEDICAL']	['MEDICAL']	['MEDICAL']	['MEDICAL']
	Fluonid	WIKIPEDIA	Medical	['MEDICAL']	['MEDICAL']	['INFO']	['MEDICAL']
	Nauzelin	WIKIPEDIA	Medical	['MEDICAL']	['MEDICAL']	['MEDICAL']	['INFO']
	Pefloxacino	WIKIPEDIA	Medical	['INFO']	['MEDICAL']	['MEDICAL']	['MEDICAL']
	Fur	WIKIPEDIA	Medical	['INFO']	['INDUSTRIAL', ' PERSONAL CARE']	['INFO']	['INFO']
	Pf 06409577	PUBMED	Medical	['MEDICAL']	['MEDICAL']	['INFO']	['INFO']
	Repotrectinib	WIKIPEDIA	Medical	['MEDICAL']	['MEDICAL']	['MEDICAL']	['MEDICAL']
	Compound 24 [pmid: 21316218]	PUBMED	Medical	['INFO']	['MEDICAL', ' INDUSTRIAL']	['INFO']	['INFO']
	Varubi	WIKIPEDIA	Medical	['MEDICAL']	['MEDICAL']	['MEDICAL']	['MEDICAL']
	Vactosertib	PUBMED	Medical	['MEDICAL']	['MEDICAL']	['MEDICAL']	['MEDICAL']
	Lescol	WIKIPEDIA	Medical	['MEDICAL']	['MEDICAL']	['MEDICAL']	['MEDICAL']
	Cloperastine	WIKIPEDIA	Medical	['MEDICAL']	['MEDICAL']	['MEDICAL']	['MEDICAL']
	N,n-diethyl-2-(2-(4-(2-fluoroethoxy)phenyl)-5,7-dimethylpyrazolo[1,5-a]pyrimidin-3-yl)acetamide	PUBMED	Medical	['MEDICAL']	['MEDICAL']	['INFO']	['INFO']
	Demethylchlortetracyclin	WIKIPEDIA	Medical	['MEDICAL']	['MEDICAL']	['INFO']	['MEDICAL']
	Sutezolid	WIKIPEDIA	Medical	['MEDICAL']	['MEDICAL']	['MEDICAL']	['MEDICAL']
	Stivarga	WIKIPEDIA	Medical	['MEDICAL']	['MEDICAL']	['MEDICAL']	['MEDICAL']
	Halofantrine	WIKIPEDIA	Medical	['MEDICAL']	['MEDICAL']	['MEDICAL']	['MEDICAL']
	Ro 115-1240	PUBMED	Medical	['MEDICAL']	['MEDICAL']	['INFO']	['INFO']
	Ketanserin	WIKIPEDIA	Medical	['MEDICAL']	['MEDICAL']	['MEDICAL']	['MEDICAL']
	Revumenib	WIKIPEDIA	Medical	['MEDICAL']	['MEDICAL']	['MEDICAL']	['MEDICAL']
	Emflex	WIKIPEDIA	Medical	['MEDICAL']	['MEDICAL']	['MEDICAL']	['MEDICAL']
	Rilutek	WIKIPEDIA	Medical	['MEDICAL']	['MEDICAL']	['MEDICAL']	['MEDICAL']
	Falnidamol	PUBMED	Medical	['MEDICAL']	['MEDICAL']	['INFO']	['INFO']
	Bay 60-4552	PUBMED	Medical	['MEDICAL']	['MEDICAL']	['INFO']	['INFO']
	Selisistat	PUBMED	Medical	['MEDICAL']	['MEDICAL']	['MEDICAL']	['INFO']
	(s)-selisistat	PUBMED	Medical	['MEDICAL']	['MEDICAL']	['INFO']	['INFO']
	Odanacatib	WIKIPEDIA	Medical	['INFO']	['MEDICAL']	['MEDICAL']	['INFO']
	Defactinib	WIKIPEDIA	Medical	['MEDICAL']	['MEDICAL']	['MEDICAL']	['MEDICAL']
	Prevymis	WIKIPEDIA	Medical	['MEDICAL']	['MEDICAL']	['MEDICAL']	['MEDICAL']
	Xtoro	WIKIPEDIA	Medical	['MEDICAL']	['MEDICAL']	['MEDICAL']	['MEDICAL']
	Vx 702	PUBMED	Medical	['MEDICAL']	['MEDICAL']	['INFO']	['INFO']
	Xeloda	WIKIPEDIA	Medical	['MEDICAL']	['MEDICAL']	['MEDICAL']	['MEDICAL']
	Levovir	WIKIPEDIA	Medical	['MEDICAL']	['MEDICAL']	['INFO']	['INFO']
	Mk 0773	PUBMED	Medical	['MEDICAL']	['MEDICAL']	['INFO']	['INFO']
	Barasertib	PUBMED	Medical	['MEDICAL']	['MEDICAL']	['MEDICAL']	['INFO']
	Pralsetinib	WIKIPEDIA	Medical	['MEDICAL']	['MEDICAL']	['MEDICAL']	['MEDICAL']
	Hyperstat	WIKIPEDIA	Medical	['MEDICAL']	['MEDICAL']	['MEDICAL']	['MEDICAL']
	Hydiphen	WIKIPEDIA	Medical	['MEDICAL']	['MEDICAL']	['INFO']	['INFO']
	Flortaucipir (f-18)	PUBMED	Medical	['MEDICAL']	['MEDICAL']	['MEDICAL']	['MEDICAL']
	Pd 184352	PUBMED	Medical	['MEDICAL', ' INDUSTRIAL']	['MEDICAL']	['INFO']	['INFO']
	Triamcinolon	WIKIPEDIA	Medical	['MEDICAL']	['MEDICAL']	['MEDICAL']	['MEDICAL']
	Fevipiprant	WIKIPEDIA	Medical	['INFO']	['MEDICAL']	['MEDICAL']	['INFO']
	Meclocycline	WIKIPEDIA	Medical	['INFO']	['MEDICAL']	['MEDICAL']	['INFO']
	Eliprodil	WIKIPEDIA	Medical	['INFO']	['MEDICAL']	['MEDICAL']	['INFO']
	Adrucil	WIKIPEDIA	Medical	['MEDICAL']	['MEDICAL']	['MEDICAL']	['MEDICAL']
	Fosfluconazole	WIKIPEDIA	Medical	['MEDICAL']	['MEDICAL']	['MEDICAL']	['MEDICAL']
	Chlorohexidine	WIKIPEDIA	Medical	['MEDICAL', ' PERSONAL CARE', ' INDUSTRIAL']	['MEDICAL', ' PERSONAL CARE']	['MEDICAL', ' PERSONAL CARE']	['MEDICAL', 'PERSONAL CARE']
	Tinostamustine	PUBMED	Medical	['MEDICAL']	['MEDICAL']	['MEDICAL']	['INFO']
	Fludara	WIKIPEDIA	Medical	['MEDICAL']	['MEDICAL']	['MEDICAL']	['MEDICAL']
	Daranide	WIKIPEDIA	Medical	['MEDICAL']	['MEDICAL']	['MEDICAL']	['INFO']
	Duraclon	WIKIPEDIA	Medical	['MEDICAL']	['MEDICAL']	['MEDICAL']	['MEDICAL']
	Tavalisse	WIKIPEDIA	Medical	['MEDICAL']	['MEDICAL']	['MEDICAL']	['MEDICAL']
	Radiprodil	PUBMED	Medical	['MEDICAL']	['MEDICAL']	['MEDICAL']	['MEDICAL']
	Zuclomifene	WIKIPEDIA	Medical	['INFO']	['MEDICAL']	['MEDICAL']	['INFO']
	Enclomiphene	WIKIPEDIA	Medical	['MEDICAL']	['MEDICAL']	['MEDICAL']	['INFO']
	Clopidogrel bisulfate	WIKIPEDIA	Medical	['MEDICAL']	['MEDICAL']	['MEDICAL']	['MEDICAL']
	Laquinimod	WIKIPEDIA	Medical	['MEDICAL']	['MEDICAL']	['MEDICAL']	['INFO']
	Ensartinib	WIKIPEDIA	Medical	['MEDICAL']	['MEDICAL']	['MEDICAL']	['MEDICAL']
	Ketodarolutamide	WIKIPEDIA	Medical	['MEDICAL']	['MEDICAL']	['MEDICAL']	['INFO']
	Balovaptan	WIKIPEDIA	Medical	['MEDICAL']	['MEDICAL']	['MEDICAL']	['INFO']
	Vicagrel	PUBMED	Medical	['MEDICAL']	['MEDICAL']	['MEDICAL']	['MEDICAL']
	Birabresib	WIKIPEDIA	Medical	['MEDICAL']	['MEDICAL']	['MEDICAL']	['MEDICAL']
	Altiratinib	PUBMED	Medical	['MEDICAL']	['MEDICAL']	['MEDICAL']	['INFO']
	Presatovir	WIKIPEDIA	Medical	['MEDICAL']	['MEDICAL']	['MEDICAL']	['MEDICAL']
	Mglur5 inhibitor	PUBMED	Medical	['MEDICAL']	['MEDICAL']	['INFO']	['INFO']
	Atabrine	WIKIPEDIA	Medical	['MEDICAL']	['MEDICAL']	['MEDICAL']	['MEDICAL']
	Chlorquinaldol	WIKIPEDIA	Medical	['MEDICAL']	['MEDICAL', ' INDUSTRIAL']	['MEDICAL']	['MEDICAL']
	Zelboraf	WIKIPEDIA	Medical	['MEDICAL']	['MEDICAL']	['MEDICAL']	['MEDICAL']
	Giredestrant	WIKIPEDIA	Medical	['MEDICAL']	['MEDICAL']	['MEDICAL']	['MEDICAL']
	Cecenu	WIKIPEDIA	Medical	['MEDICAL']	['MEDICAL']	['INFO']	['INFO']
	Ipatasertib	WIKIPEDIA	Medical	['MEDICAL']	['MEDICAL']	['MEDICAL']	['MEDICAL']
	Cravit	WIKIPEDIA	Medical	['MEDICAL']	['MEDICAL']	['MEDICAL']	['MEDICAL']
	Tarivid	WIKIPEDIA	Medical	['MEDICAL']	['MEDICAL']	['MEDICAL']	['INFO']
	Celsentri	WIKIPEDIA	Medical	['MEDICAL']	['MEDICAL']	['MEDICAL']	['MEDICAL']
	Frakefamide	WIKIPEDIA	Medical	['MEDICAL']	['MEDICAL']	['MEDICAL']	['INFO']
	Rilematovir	PUBMED	Medical	['MEDICAL']	['MEDICAL']	['MEDICAL']	['INFO']
	Cintirorgon	PUBMED	Medical	['MEDICAL']	['MEDICAL']	['MEDICAL']	['INFO']
	Glafenine	WIKIPEDIA	Medical	['MEDICAL']	['MEDICAL']	['MEDICAL']	['INFO']
	Yl)benzamide		Medical	['INFO']	['INFO']	['INFO']	['INFO']
	Pradigastat	PUBMED	Medical	['MEDICAL']	['MEDICAL']	['MEDICAL']	['INFO']
	Paralergin	WIKIPEDIA	Medical	['MEDICAL']	['MEDICAL']	['INFO']	['INFO']
	Samsca	WIKIPEDIA	Medical	['MEDICAL']	['MEDICAL']	['MEDICAL']	['MEDICAL']
	Serdolect	WIKIPEDIA	Medical	['MEDICAL']	['MEDICAL']	['MEDICAL']	['MEDICAL']
	Entamide	WIKIPEDIA	Medical	['MEDICAL']	['MEDICAL']	['INFO']	['MEDICAL']
	Nelonemdaz	WIKIPEDIA	Medical	['MEDICAL']	['MEDICAL']	['MEDICAL']	['MEDICAL']
	Nitrogen mustard	WIKIPEDIA	Medical	['MEDICAL', ' INDUSTRIAL']	['MEDICAL', ' INDUSTRIAL']	['MEDICAL', ' INDUSTRIAL']	['MEDICAL', ' INDUSTRIAL']
	Rozlytrek	WIKIPEDIA	Medical	['MEDICAL']	['MEDICAL']	['MEDICAL']	['MEDICAL']
	Posicor	WIKIPEDIA	Medical	['MEDICAL']	['MEDICAL']	['MEDICAL']	['INFO']
	Fludarabine	WIKIPEDIA	Medical	['MEDICAL']	['MEDICAL']	['MEDICAL']	['MEDICAL']
	Pemazyre	WIKIPEDIA	Medical	['MEDICAL']	['MEDICAL']	['MEDICAL']	['MEDICAL']
	Credelio	WIKIPEDIA	Medical	['MEDICAL', ' INDUSTRIAL']	['MEDICAL', ' INFO']	['MEDICAL']	['INFO']
	Tenalisib	PUBMED	Medical	['MEDICAL']	['MEDICAL']	['MEDICAL']	['MEDICAL']
	Orilissa	WIKIPEDIA	Medical	['MEDICAL']	['MEDICAL']	['MEDICAL']	['MEDICAL']
	Gemcitabine (elaidate)	PUBMED	Medical	['MEDICAL']	['MEDICAL']	['MEDICAL']	['INFO']
	Taletrectinib	PUBMED	Medical	['MEDICAL']	['MEDICAL']	['MEDICAL']	['MEDICAL']
	Edoxaban	WIKIPEDIA	Medical	['MEDICAL']	['MEDICAL']	['MEDICAL']	['MEDICAL']
	Nerisone	WIKIPEDIA	Medical	['MEDICAL']	['MEDICAL', ' PERSONAL CARE']	['MEDICAL']	['INFO']
	Tasigna	WIKIPEDIA	Medical	['MEDICAL']	['MEDICAL']	['MEDICAL']	['MEDICAL']
	Tuxobertinib	PUBMED	Medical	['MEDICAL']	['MEDICAL']	['MEDICAL']	['INFO']
	Erleada	WIKIPEDIA	Medical	['MEDICAL']	['MEDICAL']	['MEDICAL']	['MEDICAL']
	Zardaverine	WIKIPEDIA	Medical	['INFO']	['MEDICAL']	['MEDICAL']	['INFO']
	Rubraca	WIKIPEDIA	Medical	['MEDICAL']	['MEDICAL']	['MEDICAL']	['MEDICAL']
	Luret	WIKIPEDIA	Medical	['INFO']	['INFO']	['INFO']	['INFO']
	Dorzagliatin	WIKIPEDIA	Medical	['MEDICAL']	['MEDICAL']	['MEDICAL']	['MEDICAL']
	Lumateperone	WIKIPEDIA	Medical	['MEDICAL']	['MEDICAL']	['MEDICAL']	['MEDICAL']
	N-benylpiperazine derivative, 2	PUBMED	Medical	['INFO']	['MEDICAL', ' INFO']	['INFO']	['INFO']
	Clofoctol	WIKIPEDIA	Medical	['MEDICAL']	['MEDICAL']	['MEDICAL']	['MEDICAL']
	Selgantolimod	PUBMED	Medical	['MEDICAL']	['MEDICAL']	['MEDICAL']	['INFO']
	Caduet	WIKIPEDIA	Medical	['MEDICAL']	['MEDICAL']	['MEDICAL']	['MEDICAL']
	Levamlodipine	WIKIPEDIA	Medical	['MEDICAL']	['MEDICAL']	['MEDICAL']	['MEDICAL']
	Rociletinib	WIKIPEDIA	Medical	['INFO']	['MEDICAL']	['MEDICAL']	['INFO']
	Flovacil	WIKIPEDIA	Medical	['MEDICAL']	['MEDICAL']	['INFO']	['MEDICAL']
	Tesevatinib	WIKIPEDIA	Medical	['MEDICAL']	['MEDICAL']	['MEDICAL']	['INFO']
	Terutroban	WIKIPEDIA	Medical	['MEDICAL']	['MEDICAL']	['MEDICAL']	['INFO']
	Talzenna	WIKIPEDIA	Medical	['MEDICAL']	['MEDICAL']	['MEDICAL']	['MEDICAL']
	(¬¨¬±)-darifenacin	PUBMED	Medical	['MEDICAL']	['MEDICAL']	['MEDICAL']	['INFO']
	Cp 547,632	PUBMED	Medical	['MEDICAL']	['MEDICAL']	['INFO']	['INFO']
	M 100907	WIKIPEDIA	Medical	['INFO']	['MEDICAL', ' INDUSTRIAL']	['INFO']	['INFO']
	Danuglipron	WIKIPEDIA	Medical	['MEDICAL']	['MEDICAL']	['MEDICAL']	['INFO']
	J147	WIKIPEDIA	Medical	['INFO']	['MEDICAL']	['INFO']	['INFO']
	Tanzisertib	PUBMED	Medical	['MEDICAL']	['MEDICAL']	['MEDICAL']	['INFO']
	Etifoxine	WIKIPEDIA	Medical	['MEDICAL']	['MEDICAL']	['MEDICAL']	['MEDICAL']
	Chloropyramine	WIKIPEDIA	Medical	['MEDICAL']	['MEDICAL']	['MEDICAL']	['MEDICAL']
	Triclocarban	WIKIPEDIA	Medical	['INDUSTRIAL', ' PERSONAL CARE']	['PERSONAL CARE', ' MEDICAL', ' INDUSTRIAL']	['PERSONAL CARE', ' INDUSTRIAL']	['PERSONAL CARE']
	Pf 06282999	PUBMED	Medical	['MEDICAL']	['MEDICAL']	['INFO']	['INFO']
	N-(6-aminohexyl)-5-chloro-1-naphthalenesulfonamide	PUBMED	Medical	['MEDICAL']	['MEDICAL', ' INDUSTRIAL']	['INFO']	['INFO']
	Mi 773	PUBMED	Medical	['MEDICAL']	['MEDICAL']	['INFO']	['INFO']
	Oteseconazole	WIKIPEDIA	Medical	['MEDICAL']	['MEDICAL']	['MEDICAL']	['MEDICAL']
	Penetrex	WIKIPEDIA	Medical	['MEDICAL']	['MEDICAL']	['INFO']	['INFO']
	Iopidine	WIKIPEDIA	Medical	['MEDICAL']	['MEDICAL']	['MEDICAL']	['MEDICAL']
	P38≈ì¬± inhibitor 1	PUBMED	Medical	['INFO']	['INFO']	['INFO']	['INFO']
	Zydelig	WIKIPEDIA	Medical	['MEDICAL']	['MEDICAL']	['MEDICAL']	['MEDICAL']
	Vs 4718	PUBMED	Medical	['MEDICAL']	['MEDICAL']	['INFO']	['INFO']
	Setipiprant	WIKIPEDIA	Medical	['MEDICAL']	['MEDICAL']	['MEDICAL']	['INFO']
	Evacetrapib	WIKIPEDIA	Medical	['INFO']	['MEDICAL']	['MEDICAL']	['INFO']
	Cedur	WIKIPEDIA	Medical	['MEDICAL']	['MEDICAL']	['INFO']	['INFO']
	Lorbrena	WIKIPEDIA	Medical	['MEDICAL']	['MEDICAL']	['MEDICAL']	['MEDICAL']
	Islatravir	WIKIPEDIA	Medical	['MEDICAL']	['MEDICAL']	['MEDICAL']	['MEDICAL']
	Cyclocort	WIKIPEDIA	Medical	['MEDICAL']	['MEDICAL']	['MEDICAL']	['MEDICAL']
	Cc 90003; cc90003	PUBMED	Medical	['MEDICAL']	['MEDICAL']	['INFO']	['INFO']
	Guanfacine (hydrochloride)	PUBMED	Medical	['MEDICAL']	['MEDICAL']	['MEDICAL']	['MEDICAL']
	Nazartinib	PUBMED	Medical	['MEDICAL']	['MEDICAL']	['MEDICAL']	['MEDICAL']
	Namodenoson	WIKIPEDIA	Medical	['MEDICAL']	['MEDICAL']	['MEDICAL']	['MEDICAL']
	Tiberal	WIKIPEDIA	Medical	['MEDICAL', ' INDUSTRIAL']	['MEDICAL']	['MEDICAL']	['MEDICAL']
	(s)-ornidazole	PUBMED	Medical	['MEDICAL', ' INDUSTRIAL']	['MEDICAL', ' INDUSTRIAL']	['MEDICAL']	['INFO']
	Suvecaltamide	PUBMED	Medical	['MEDICAL']	['MEDICAL']	['MEDICAL']	['INFO']
	Pantoprazol	WIKIPEDIA	Medical	['MEDICAL']	['MEDICAL']	['MEDICAL']	['MEDICAL']
	Ukoniq	WIKIPEDIA	Medical	['MEDICAL']	['MEDICAL']	['MEDICAL']	['INFO']
	Trelagliptin	WIKIPEDIA	Medical	['MEDICAL']	['MEDICAL']	['MEDICAL']	['MEDICAL']
	Solithera	WIKIPEDIA	Medical	['MEDICAL']	['MEDICAL']	['MEDICAL']	['INFO']
	Bicuculline	WIKIPEDIA	Medical	['INFO']	['INDUSTRIAL', ' MEDICAL']	['INFO']	['INFO']
	Clarinex	WIKIPEDIA	Medical	['MEDICAL']	['MEDICAL']	['MEDICAL']	['MEDICAL']
	Chlotride	WIKIPEDIA	Medical	['MEDICAL']	['MEDICAL']	['INFO']	['INFO']
	Clarityn	WIKIPEDIA	Medical	['MEDICAL']	['MEDICAL']	['MEDICAL']	['INFO']
	Fulacimstat	PUBMED	Medical	['MEDICAL']	['MEDICAL']	['MEDICAL']	['INFO']
	Capivasertib	WIKIPEDIA	Medical	['MEDICAL']	['MEDICAL']	['MEDICAL']	['MEDICAL']
	Vixotrigine	WIKIPEDIA	Medical	['MEDICAL']	['MEDICAL']	['MEDICAL']	['INFO']
	Bitin	WIKIPEDIA	Medical	['INFO']	['MEDICAL', ' INDUSTRIAL', ' PERSONAL CARE']	['INFO']	['INFO']
	Xiidra	WIKIPEDIA	Medical	['MEDICAL']	['MEDICAL']	['MEDICAL']	['MEDICAL']
	[18f]ef5	PUBMED	Medical	['MEDICAL', ' INDUSTRIAL']	['MEDICAL']	['MEDICAL']	['INFO']
	Pimodivir	WIKIPEDIA	Medical	['INFO']	['MEDICAL']	['MEDICAL']	['INFO']
	Vafseo	WIKIPEDIA	Medical	['MEDICAL']	['MEDICAL']	['MEDICAL']	['MEDICAL']
	Turalio	WIKIPEDIA	Medical	['MEDICAL']	['MEDICAL']	['MEDICAL']	['MEDICAL']
	Tulrampator	WIKIPEDIA	Medical	['MEDICAL']	['MEDICAL']	['MEDICAL']	['INFO']
	Fenchlorphos	PUBMED	Medical	['INFO']	['INDUSTRIAL', ' MEDICAL']	['INDUSTRIAL']	['INDUSTRIAL']
	Phthalamudine	WIKIPEDIA	Medical	['INFO', ' MEDICAL']	['INFO']	['INFO']	['MEDICAL']
	Zimlovisertib	WIKIPEDIA	Medical	['INFO']	['MEDICAL']	['MEDICAL']	['INFO']
	Sertaconazole	WIKIPEDIA	Medical	['MEDICAL']	['MEDICAL']	['MEDICAL']	['MEDICAL']
	Navitoclax	WIKIPEDIA	Medical	['MEDICAL']	['MEDICAL']	['MEDICAL']	['MEDICAL']
	Sisunatovir	WIKIPEDIA	Medical	['MEDICAL']	['MEDICAL']	['MEDICAL']	['MEDICAL']
	Beclamide	WIKIPEDIA	Medical	['MEDICAL']	['MEDICAL']	['MEDICAL']	['INFO']
	Lomerizine	WIKIPEDIA	Medical	['MEDICAL']	['MEDICAL']	['MEDICAL']	['MEDICAL']
	R 547	PUBMED	Medical	['INFO']	['INFO']	['INFO']	['INFO']
	Vercirnon	PUBMED	Medical	['MEDICAL']	['MEDICAL']	['MEDICAL']	['INFO']
	Nemtabrutinib	WIKIPEDIA	Medical	['MEDICAL']	['MEDICAL']	['MEDICAL']	['MEDICAL']
	Flupirtine	WIKIPEDIA	Medical	['MEDICAL']	['MEDICAL']	['MEDICAL']	['INFO']
	Vitekta	WIKIPEDIA	Medical	['MEDICAL']	['MEDICAL']	['MEDICAL']	['MEDICAL']
	Amiselimod	PUBMED	Medical	['MEDICAL']	['MEDICAL']	['MEDICAL']	['INFO']
	Farxiga	WIKIPEDIA	Medical	['MEDICAL']	['MEDICAL']	['MEDICAL']	['MEDICAL']
	Chloditan	WIKIPEDIA	Medical	['MEDICAL']	['MEDICAL']	['INFO']	['INFO']
	Seladelpar	WIKIPEDIA	Medical	['MEDICAL']	['MEDICAL']	['MEDICAL']	['MEDICAL']
	Avodart	WIKIPEDIA	Medical	['MEDICAL']	['MEDICAL']	['MEDICAL']	['MEDICAL']
	Nerlynx	WIKIPEDIA	Medical	['MEDICAL']	['MEDICAL']	['MEDICAL']	['MEDICAL']
	Isoxazole, 33	PUBMED	Medical	['INFO']	['INFO']	['INDUSTRIAL']	['INFO']
	Dichloroethanoic acid	WIKIPEDIA	Medical	['INDUSTRIAL', ' FOOD']	['MEDICAL', ' INDUSTRIAL']	['INDUSTRIAL']	['MEDICAL', ' INDUSTRIAL']
	Sb 705498	PUBMED	Medical	['MEDICAL']	['MEDICAL']	['MEDICAL']	['INFO']
	Nadixa	WIKIPEDIA	Medical	['MEDICAL', ' PERSONAL CARE']	['MEDICAL']	['MEDICAL']	['INFO']
	Nidufexor	WIKIPEDIA	Medical	['MEDICAL']	['MEDICAL']	['MEDICAL']	['MEDICAL']
	Pamapimod	WIKIPEDIA	Medical	['INFO']	['MEDICAL']	['MEDICAL']	['INFO']
	Zimulti	WIKIPEDIA	Medical	['MEDICAL']	['MEDICAL']	['MEDICAL']	['INFO']
	Landruma	WIKIPEDIA	Medical	['MEDICAL']	['MEDICAL']	['INFO']	['INFO']
	Supinoxin	PUBMED	Medical	['MEDICAL']	['MEDICAL']	['MEDICAL']	['INFO']
	Elidel	WIKIPEDIA	Medical	['MEDICAL']	['MEDICAL']	['MEDICAL']	['MEDICAL']
	Recilisib	WIKIPEDIA	Medical	['MEDICAL']	['MEDICAL']	['MEDICAL']	['INFO']
	Ph 797804	PUBMED	Medical	['MEDICAL']	['MEDICAL']	['INFO']	['INFO']
	Clinimycin	WIKIPEDIA	Medical	['MEDICAL', ' PERSONAL CARE']	['MEDICAL']	['INFO']	['INFO']
	(r)-rivaroxaban	PUBMED	Medical	['MEDICAL']	['MEDICAL']	['MEDICAL']	['INFO']
	Xarelto	WIKIPEDIA	Medical	['MEDICAL']	['MEDICAL']	['MEDICAL']	['MEDICAL']
	Dalbavancin	WIKIPEDIA	Medical	['MEDICAL']	['MEDICAL']	['MEDICAL']	['MEDICAL']
	Siponimod	WIKIPEDIA	Medical	['MEDICAL']	['MEDICAL']	['MEDICAL']	['MEDICAL']
	Amcenestrant	WIKIPEDIA	Medical	['MEDICAL']	['MEDICAL']	['MEDICAL']	['INFO']
	Uae inhibitor mln7243	PUBMED	Medical	['MEDICAL']	['MEDICAL']	['MEDICAL']	['INFO']
	Maribavir	WIKIPEDIA	Medical	['MEDICAL']	['MEDICAL']	['MEDICAL']	['MEDICAL']
	Azeliragon	WIKIPEDIA	Medical	['MEDICAL']	['MEDICAL']	['MEDICAL']	['INFO']
	Chlorphenoxamine	WIKIPEDIA	Medical	['MEDICAL']	['MEDICAL']	['MEDICAL']	['MEDICAL']
	Losmapimod	WIKIPEDIA	Medical	['INFO']	['MEDICAL']	['MEDICAL']	['INFO']
	Vorolanib	PUBMED	Medical	['MEDICAL']	['MEDICAL']	['MEDICAL']	['MEDICAL']
	Atromid	WIKIPEDIA	Medical	['MEDICAL']	['MEDICAL']	['MEDICAL']	['INFO']
	Example 60 [wo2007075567a1]	PUBMED	Medical	['INFO']	['INFO']	['INFO']	['INFO']
	Nebivolol	WIKIPEDIA	Medical	['MEDICAL']	['MEDICAL']	['MEDICAL']	['MEDICAL']
	Gs 6201	PUBMED	Medical	['MEDICAL']	['MEDICAL']	['INFO']	['INFO']
	Cleviprex	WIKIPEDIA	Medical	['MEDICAL']	['MEDICAL']	['MEDICAL']	['MEDICAL']
	Derazantinib	PUBMED	Medical	['MEDICAL']	['MEDICAL']	['MEDICAL']	['INFO']
	Ciprofibrate	WIKIPEDIA	Medical	['MEDICAL']	['MEDICAL']	['MEDICAL']	['MEDICAL']
	Reagila	WIKIPEDIA	Medical	['MEDICAL']	['MEDICAL']	['MEDICAL']	['MEDICAL']
	Baclofen	WIKIPEDIA	Medical	['MEDICAL']	['MEDICAL']	['MEDICAL']	['MEDICAL']
	Kemstro	WIKIPEDIA	Medical	['MEDICAL']	['MEDICAL']	['MEDICAL']	['MEDICAL']
	Pleconaril	WIKIPEDIA	Medical	['MEDICAL']	['MEDICAL']	['MEDICAL']	['INFO']
	Penbutolol	WIKIPEDIA	Medical	['MEDICAL']	['MEDICAL']	['MEDICAL']	['MEDICAL']
	Rimegepant	WIKIPEDIA	Medical	['MEDICAL']	['MEDICAL']	['MEDICAL']	['MEDICAL']
	Linrodostat	WIKIPEDIA	Medical	['MEDICAL']	['MEDICAL']	['MEDICAL']	['MEDICAL']
	Ulixertinib	PUBMED	Medical	['MEDICAL']	['MEDICAL']	['MEDICAL']	['MEDICAL']
	Lofexidine	WIKIPEDIA	Medical	['MEDICAL']	['MEDICAL']	['MEDICAL']	['MEDICAL']
	Itacitinib	PUBMED	Medical	['MEDICAL']	['MEDICAL']	['MEDICAL']	['MEDICAL']
	(s)-crizotinib	PUBMED	Medical	['MEDICAL']	['MEDICAL']	['MEDICAL']	['INFO']
	Xalkori	WIKIPEDIA	Medical	['MEDICAL']	['MEDICAL']	['MEDICAL']	['MEDICAL']
	Azvudine	WIKIPEDIA	Medical	['MEDICAL']	['MEDICAL']	['MEDICAL']	['MEDICAL']
	Haloxon	WIKIPEDIA	Medical	['INFO']	['INDUSTRIAL']	['MEDICAL', ' INDUSTRIAL']	['INFO']
	Beclazone	WIKIPEDIA	Medical	['MEDICAL']	['MEDICAL']	['MEDICAL']	['MEDICAL']
	Belvarafenib	WIKIPEDIA	Medical	['MEDICAL']	['MEDICAL']	['MEDICAL']	['INFO']
	Balipodect	WIKIPEDIA	Medical	['INFO']	['MEDICAL']	['INFO']	['INFO']
	(s)-n-(1-(7-fluoro-2-(pyridin-2-yl)quinolin-3-yl)ethyl)-9h-purin-6-amine	PUBMED	Medical	['MEDICAL']	['MEDICAL']	['INFO']	['MEDICAL']
	Spebrutinib	PUBMED	Medical	['MEDICAL']	['MEDICAL']	['MEDICAL']	['INFO']
	Benzamil	WIKIPEDIA	Medical	['MEDICAL']	['MEDICAL']	['MEDICAL']	['INFO']
	Pf 03463275	PUBMED	Medical	['MEDICAL']	['MEDICAL']	['INFO']	['INFO']
	Cilofexor	WIKIPEDIA	Medical	['MEDICAL']	['MEDICAL']	['MEDICAL']	['MEDICAL']
	Tafenoquine	WIKIPEDIA	Medical	['MEDICAL']	['MEDICAL']	['MEDICAL']	['MEDICAL']
	Evogliptin	WIKIPEDIA	Medical	['MEDICAL']	['MEDICAL']	['MEDICAL']	['MEDICAL']
	Rilzabrutinib	PUBMED	Medical	['MEDICAL']	['MEDICAL']	['MEDICAL']	['MEDICAL']
	Mk 5108	PUBMED	Medical	['MEDICAL']	['MEDICAL']	['MEDICAL']	['INFO']
	Baynas	WIKIPEDIA	Medical	['MEDICAL']	['MEDICAL']	['INFO']	['INFO']
	Revaprazan	WIKIPEDIA	Medical	['MEDICAL']	['MEDICAL']	['MEDICAL']	['MEDICAL']
	Resatorvid	WIKIPEDIA	Medical	['INFO']	['MEDICAL', ' INDUSTRIAL']	['MEDICAL']	['INFO']
	Spectazole	WIKIPEDIA	Medical	['MEDICAL']	['MEDICAL']	['MEDICAL']	['MEDICAL']
	Kerydin	WIKIPEDIA	Medical	['MEDICAL']	['MEDICAL']	['MEDICAL']	['MEDICAL']
	Tabrecta	WIKIPEDIA	Medical	['MEDICAL']	['MEDICAL']	['MEDICAL']	['MEDICAL']
	Chronicin foam	PUBMED	Medical	['INFO']	['MEDICAL']	['INFO']	['INFO']
	Mekinist	WIKIPEDIA	Medical	['MEDICAL']	['MEDICAL']	['MEDICAL']	['MEDICAL']
	Cyclopropanecarboxylic acid, 1-(3',4'-dichloro-2-fluoro(1,1'-biphenyl)-4-yl)-	PUBMED	Medical	['MEDICAL']	['MEDICAL']	['INFO']	['INFO']
	R-bicalutamide	WIKIPEDIA	Medical	['MEDICAL']	['MEDICAL']	['MEDICAL']	['INFO']
	Calutide	WIKIPEDIA	Medical	['MEDICAL']	['MEDICAL']	['MEDICAL']	['MEDICAL']
	Solabegron	WIKIPEDIA	Medical	['MEDICAL']	['MEDICAL']	['MEDICAL']	['INFO']
	(r)-filanesib	PUBMED	Medical	['MEDICAL']	['MEDICAL']	['MEDICAL']	['INFO']
	Filanesib	WIKIPEDIA	Medical	['MEDICAL']	['MEDICAL']	['MEDICAL']	['MEDICAL']
	(r)-8-(1-(3,5-difluorophenylamino)ethyl)-n,n-dimethyl-2-morpholino-4-oxo-4h-chromene-6-carboxamide	PUBMED	Medical	['MEDICAL']	['MEDICAL']	['INFO']	['INFO']
	Trichlormetazid	WIKIPEDIA	Medical	['MEDICAL']	['MEDICAL']	['INFO']	['MEDICAL']
	Avutometinib	WIKIPEDIA	Medical	['MEDICAL']	['MEDICAL']	['MEDICAL']	['MEDICAL']
	Aloperidol	WIKIPEDIA	Medical	['MEDICAL']	['MEDICAL']	['MEDICAL']	['MEDICAL']
	Seletalisib	PUBMED	Medical	['MEDICAL']	['MEDICAL']	['MEDICAL']	['INFO']
	Pexmetinib	PUBMED	Medical	['MEDICAL']	['MEDICAL']	['MEDICAL']	['MEDICAL']
	Ponvory	WIKIPEDIA	Medical	['MEDICAL']	['MEDICAL']	['MEDICAL']	['MEDICAL']
	Flufenamic acid	WIKIPEDIA	Medical	['MEDICAL']	['MEDICAL']	['MEDICAL']	['MEDICAL']
	Poziotinib	WIKIPEDIA	Medical	['MEDICAL']	['MEDICAL']	['MEDICAL']	['INFO']
	Venclexta	WIKIPEDIA	Medical	['MEDICAL']	['MEDICAL']	['MEDICAL']	['MEDICAL']
	Cloxacillin	WIKIPEDIA	Medical	['MEDICAL']	['MEDICAL']	['MEDICAL']	['MEDICAL']
	Namide	PUBMED	Medical	['INFO']	['INFO']	['INFO']	['INFO']
	Brivanib alaninate	WIKIPEDIA	Medical	['MEDICAL']	['MEDICAL']	['MEDICAL']	['INFO']
	Zatolmilast	WIKIPEDIA	Medical	['MEDICAL']	['MEDICAL']	['MEDICAL']	['MEDICAL']
	Alredase	WIKIPEDIA	Medical	['MEDICAL']	['MEDICAL']	['INFO']	['INFO']
	Senshio	WIKIPEDIA	Medical	['MEDICAL']	['MEDICAL']	['INFO']	['INFO']
	Halofuginone	WIKIPEDIA	Medical	['MEDICAL', ' INDUSTRIAL']	['MEDICAL', ' INDUSTRIAL']	['MEDICAL']	['MEDICAL']
	Vizimpro	WIKIPEDIA	Medical	['MEDICAL']	['MEDICAL']	['MEDICAL']	['MEDICAL']
	Pf 04418948	PUBMED	Medical	['MEDICAL']	['MEDICAL']	['INFO']	['INFO']
	Subasumstat	PUBMED	Medical	['MEDICAL']	['MEDICAL']	['MEDICAL']	['MEDICAL']
	Piperidine, 4-(4-chlorophenyl)-4-(4-(1h-pyrazol-4-yl)phenyl)-	PUBMED	Medical	['INFO']	['MEDICAL']	['INFO']	['INFO']
	Lojuxta	WIKIPEDIA	Medical	['MEDICAL']	['MEDICAL']	['MEDICAL']	['MEDICAL']
	Ixazomib citrate	WIKIPEDIA	Medical	['MEDICAL']	['MEDICAL']	['MEDICAL']	['MEDICAL']
	Astelin	WIKIPEDIA	Medical	['MEDICAL']	['MEDICAL']	['MEDICAL']	['MEDICAL']
	Steglatro	WIKIPEDIA	Medical	['MEDICAL']	['MEDICAL']	['MEDICAL']	['MEDICAL']
	Penfluridol	WIKIPEDIA	Medical	['MEDICAL']	['MEDICAL']	['MEDICAL']	['MEDICAL']
	Dichlorophene	WIKIPEDIA	Medical	['INFO']	['MEDICAL', ' INDUSTRIAL']	['MEDICAL', ' PERSONAL CARE', ' INDUSTRIAL']	['Dichlorophene is utilized in various applications', ' including as a fungicide', ' bactericide', ' and preservative in cosmetics and personal care products. It has also been used in veterinary medicine to treat parasitic infections in animals. Additionally', ' dichlorophene serves as a textile preservative and is employed in industrial settings for its antimicrobial properties. ([cosmeticsinfo.…
	Xermelo	WIKIPEDIA	Medical	['MEDICAL']	['MEDICAL']	['MEDICAL']	['MEDICAL']
	A 1120	PUBMED	Medical	['INFO']	['INFO']	['INFO']	['INFO']
	Firmagon	WIKIPEDIA	Medical	['MEDICAL']	['MEDICAL']	['MEDICAL']	['MEDICAL']
	Tesavel	WIKIPEDIA	Medical	['MEDICAL']	['MEDICAL']	['INFO']	['MEDICAL']
	Pefabloc	WIKIPEDIA	Medical	['INFO']	['INDUSTRIAL', ' MEDICAL']	['INDUSTRIAL']	['INFO']
	Fisogatinib	PUBMED	Medical	['MEDICAL']	['MEDICAL']	['MEDICAL']	['INFO']
	Mivavotinib	PUBMED	Medical	['MEDICAL']	['MEDICAL']	['MEDICAL']	['MEDICAL']
	Dexilant	WIKIPEDIA	Medical	['MEDICAL']	['MEDICAL']	['MEDICAL']	['MEDICAL']
	Monolitum	WIKIPEDIA	Medical	['MEDICAL']	['MEDICAL']	['INFO']	['INFO']
	Tezacaftor	WIKIPEDIA	Medical	['MEDICAL']	['MEDICAL']	['MEDICAL']	['MEDICAL']
	Tetrabenazine	WIKIPEDIA	Medical	['MEDICAL']	['MEDICAL']	['MEDICAL']	['MEDICAL']
	Omarigliptin	WIKIPEDIA	Medical	['MEDICAL']	['MEDICAL']	['MEDICAL']	['MEDICAL']
	Travatan	WIKIPEDIA	Medical	['MEDICAL']	['MEDICAL']	['MEDICAL']	['MEDICAL']
	Ebanicline	WIKIPEDIA	Medical	['INFO']	['MEDICAL']	['MEDICAL']	['INFO']
	Niftholide	WIKIPEDIA	Medical	['MEDICAL']	['MEDICAL']	['INFO']	['INFO']
	Bravecto	WIKIPEDIA	Medical	['INFO']	['MEDICAL']	['MEDICAL']	['INFO']
	Nexavar	WIKIPEDIA	Medical	['MEDICAL']	['MEDICAL']	['MEDICAL']	['MEDICAL']
	Mericitabine	WIKIPEDIA	Medical	['MEDICAL']	['MEDICAL']	['MEDICAL']	['INFO']
	Clinoril	WIKIPEDIA	Medical	['MEDICAL']	['MEDICAL']	['MEDICAL']	['MEDICAL']
	Maviret	WIKIPEDIA	Medical	['MEDICAL']	['MEDICAL']	['MEDICAL']	['MEDICAL']
	Sr 9009	PUBMED	Medical	['INFO']	['INDUSTRIAL', ' INFO']	['MEDICAL', ' INDUSTRIAL']	['INFO']
	Daliresp	WIKIPEDIA	Medical	['MEDICAL']	['MEDICAL']	['MEDICAL']	['MEDICAL']
	Aceclofenac	WIKIPEDIA	Medical	['MEDICAL']	['MEDICAL']	['MEDICAL']	['MEDICAL']
	Algix	WIKIPEDIA	Medical	['MEDICAL']	['MEDICAL']	['INFO']	['INFO']
	Robenidine	WIKIPEDIA	Medical	['INFO']	['MEDICAL', ' INDUSTRIAL']	['MEDICAL', ' INDUSTRIAL']	['INDUSTRIAL']
	Peposertib	PUBMED	Medical	['MEDICAL']	['MEDICAL']	['MEDICAL']	['MEDICAL']
	Histabutyzine	WIKIPEDIA	Medical	['INFO']	['MEDICAL']	['MEDICAL']	['INFO']
	Isoconazole	WIKIPEDIA	Medical	['MEDICAL']	['MEDICAL']	['MEDICAL']	['MEDICAL']
	Compound 99 [pmid 25380412]		Medical	['INFO']	['INFO']	['INFO']	['INFO']
	Linifanib	WIKIPEDIA	Medical	['MEDICAL']	['MEDICAL']	['MEDICAL']	['INFO']
	Prinaberel	WIKIPEDIA	Medical	['INFO']	['MEDICAL']	['MEDICAL']	['INFO']
	Trilipix	WIKIPEDIA	Medical	['MEDICAL']	['MEDICAL']	['MEDICAL']	['MEDICAL']
	Reldesemtiv	WIKIPEDIA	Medical	['MEDICAL']	['MEDICAL']	['MEDICAL']	['INFO']
	Voruciclib	PUBMED	Medical	['MEDICAL']	['MEDICAL']	['MEDICAL']	['MEDICAL']
	O-(chloroacetylcarbamoyl)fumagillol	PUBMED	Medical	['MEDICAL']	['MEDICAL']	['INFO']	['MEDICAL']
	Aquaphor	WIKIPEDIA	Medical	['PERSONAL CARE']	['PERSONAL CARE']	['PERSONAL CARE']	['PERSONAL CARE']
	Dayvigo	WIKIPEDIA	Medical	['MEDICAL']	['MEDICAL']	['MEDICAL']	['MEDICAL']
	Tarloxotinib	PUBMED	Medical	['MEDICAL']	['MEDICAL']	['MEDICAL']	['INFO']
	Silmitasertib	WIKIPEDIA	Medical	['MEDICAL']	['MEDICAL']	['MEDICAL']	['INFO']
	Halcinonide	WIKIPEDIA	Medical	['MEDICAL']	['MEDICAL']	['MEDICAL']	['MEDICAL']
	Etrasimod	WIKIPEDIA	Medical	['MEDICAL']	['MEDICAL']	['MEDICAL']	['MEDICAL']
	Seclidemstat	PUBMED	Medical	['MEDICAL']	['MEDICAL']	['MEDICAL']	['MEDICAL']
	Zeldox	WIKIPEDIA	Medical	['MEDICAL']	['MEDICAL']	['MEDICAL']	['MEDICAL']
	Allitinib	PUBMED	Medical	['MEDICAL']	['MEDICAL']	['MEDICAL']	['INFO']
	Leniolisib	WIKIPEDIA	Medical	['MEDICAL']	['MEDICAL']	['MEDICAL']	['MEDICAL']
	Ixazomib	WIKIPEDIA	Medical	['MEDICAL']	['MEDICAL']	['MEDICAL']	['MEDICAL']
	Zorifertinib	WIKIPEDIA	Medical	['INFO']	['MEDICAL']	['MEDICAL']	['MEDICAL']
	Pf 06840003	PUBMED	Medical	['MEDICAL']	['MEDICAL']	['INFO']	['INFO']
	Demykon	WIKIPEDIA	Medical	['MEDICAL', ' PERSONAL CARE']	['MEDICAL', ' PERSONAL CARE']	['INFO']	['MEDICAL', ' PERSONAL CARE']
	Atrazine	WIKIPEDIA	Medical	['INDUSTRIAL']	['INDUSTRIAL']	['INDUSTRIAL']	['INDUSTRIAL']
	Vancoled	WIKIPEDIA	Medical	['MEDICAL']	['MEDICAL']	['MEDICAL']	['MEDICAL']
	Ciproxan	WIKIPEDIA	Medical	['MEDICAL']	['MEDICAL']	['MEDICAL']	['INFO']
	Pf 562271	PUBMED	Medical	['MEDICAL']	['MEDICAL']	['INFO']	['INFO']
	Tin-protoporphyrin ix	PUBMED	Medical	['MEDICAL']	['MEDICAL']	['MEDICAL', ' INDUSTRIAL']	['MEDICAL']
	Anacetrapib	WIKIPEDIA	Medical	['INFO']	['MEDICAL']	['MEDICAL']	['INFO']
	Vanoxerine	WIKIPEDIA	Medical	['MEDICAL']	['MEDICAL']	['MEDICAL']	['INFO']
	Benzeneacetic acid, 3-(3-(((2-chloro-3-(trifluoromethyl)phenyl)methyl)(2,2-diphenylethyl)amino)propoxy)-	PUBMED	Medical	['MEDICAL', ' INDUSTRIAL']	['MEDICAL', ' INDUSTRIAL']	['INFO']	['INFO']
	Pulrodemstat	PUBMED	Medical	['MEDICAL']	['MEDICAL']	['MEDICAL']	['MEDICAL']
	Quviviq	WIKIPEDIA	Medical	['MEDICAL']	['MEDICAL']	['MEDICAL']	['MEDICAL']
	Beclomethasone	WIKIPEDIA	Medical	['MEDICAL']	['MEDICAL']	['MEDICAL']	['INFO']
	Telotristat	WIKIPEDIA	Medical	['MEDICAL']	['MEDICAL']	['MEDICAL']	['MEDICAL']
	Imaradenant	PUBMED	Medical	['MEDICAL']	['MEDICAL']	['MEDICAL']	['INFO']
	Lozol	WIKIPEDIA	Medical	['MEDICAL']	['MEDICAL']	['MEDICAL']	['MEDICAL']
	Cathepsin s inhibitor	PUBMED	Medical	['MEDICAL']	['MEDICAL']	['INFO']	['INFO']
	Lemazide	WIKIPEDIA	Medical	['MEDICAL']	['MEDICAL']	['INFO']	['MEDICAL']
	Xadago	WIKIPEDIA	Medical	['MEDICAL']	['MEDICAL']	['MEDICAL']	['MEDICAL']
	Olutasidenib	WIKIPEDIA	Medical	['MEDICAL']	['MEDICAL']	['MEDICAL']	['MEDICAL']
	Efinaconazole	WIKIPEDIA	Medical	['MEDICAL']	['MEDICAL']	['MEDICAL']	['MEDICAL']
	Lifirafenib	PUBMED	Medical	['MEDICAL']	['MEDICAL']	['MEDICAL']	['MEDICAL']
	Danirixin	PUBMED	Medical	['MEDICAL']	['MEDICAL']	['MEDICAL']	['MEDICAL']
	Tamatinib	WIKIPEDIA	Medical	['MEDICAL']	['MEDICAL']	['MEDICAL']	['MEDICAL']
	Acelarin	PUBMED	Medical	['MEDICAL']	['MEDICAL']	['MEDICAL']	['INFO']
	Lt-253(former code)	PUBMED	Medical	['INFO']	['INFO']	['INFO']	['INFO']
	Rufloxacin	WIKIPEDIA	Medical	['MEDICAL']	['MEDICAL']	['MEDICAL']	['MEDICAL']
	Garenoxacin	WIKIPEDIA	Medical	['INFO']	['MEDICAL']	['MEDICAL']	['INFO']
	Clorindione	WIKIPEDIA	Medical	['INFO']	['MEDICAL']	['MEDICAL']	['MEDICAL']
	Fluanxol	WIKIPEDIA	Medical	['MEDICAL']	['MEDICAL']	['MEDICAL']	['MEDICAL']
	Wakix	WIKIPEDIA	Medical	['MEDICAL']	['MEDICAL']	['MEDICAL']	['MEDICAL']
	Rilapladib	PUBMED	Medical	['MEDICAL']	['MEDICAL']	['MEDICAL']	['INFO']
	Example 259 [wo2009001132]	PUBMED	Medical	['INFO']	['INFO']	['INFO']	['INFO']
	Dicural	WIKIPEDIA	Medical	['INDUSTRIAL']	['INDUSTRIAL']	['MEDICAL']	['MEDICAL']
	Flunixin (meglumine)	PUBMED	Medical	['MEDICAL']	['MEDICAL']	['MEDICAL']	['INFO']
	Esaxerenone	WIKIPEDIA	Medical	['MEDICAL']	['MEDICAL']	['MEDICAL']	['MEDICAL']
	Mulpleta	WIKIPEDIA	Medical	['MEDICAL']	['MEDICAL']	['INFO']	['MEDICAL']
	Ralinepag	PUBMED	Medical	['MEDICAL']	['MEDICAL']	['MEDICAL']	['INFO']
	Filorexant	WIKIPEDIA	Medical	['INFO']	['MEDICAL']	['MEDICAL']	['INFO']
	Egaten	WIKIPEDIA	Medical	['MEDICAL']	['MEDICAL']	['MEDICAL']	['MEDICAL']
	Danicamtiv	WIKIPEDIA	Medical	['MEDICAL']	['MEDICAL']	['MEDICAL']	['INFO']
	Bay-1161909	PUBMED	Medical	['MEDICAL']	['MEDICAL']	['MEDICAL']	['INFO']
	Sc 236	PUBMED	Medical	['MEDICAL']	['MEDICAL']	['INFO']	['INFO']
	Desmethyl-vancomycin hydrochloride	PUBMED	Medical	['INFO']	['INFO']	['INFO']	['INFO']
	Linperlisib	PUBMED	Medical	['MEDICAL']	['MEDICAL']	['MEDICAL']	['MEDICAL']
	Cordaptive	WIKIPEDIA	Medical	['MEDICAL']	['MEDICAL']	['MEDICAL']	['INFO']
	Nk 608	PUBMED	Medical	['INFO']	['INFO']	['INFO']	['INFO']
	Lumakras	WIKIPEDIA	Medical	['MEDICAL']	['MEDICAL']	['MEDICAL']	['MEDICAL']
	Methoxy}ethyl)carbamate	PUBMED	Medical	['INFO']	['INFO']	['INFO']	['INFO']
	Vitrakvi	WIKIPEDIA	Medical	['MEDICAL']	['MEDICAL']	['MEDICAL']	['MEDICAL']
	Almitrine mesylate	PUBMED	Medical	['MEDICAL']	['MEDICAL']	['MEDICAL']	['MEDICAL']
	Empagliflozin	WIKIPEDIA	Medical	['MEDICAL']	['MEDICAL']	['MEDICAL']	['MEDICAL']
	Baycox	WIKIPEDIA	Medical	['INFO']	['INFO']	['MEDICAL']	['INFO']
	Fluorodeoxyuridine	WIKIPEDIA	Medical	['MEDICAL']	['MEDICAL']	['MEDICAL']	['INFO']
	Selitrectinib	PUBMED	Medical	['MEDICAL']	['MEDICAL']	['MEDICAL']	['MEDICAL']
	Brilique	WIKIPEDIA	Medical	['MEDICAL']	['MEDICAL']	['MEDICAL']	['INFO']
	Lanexat	WIKIPEDIA	Medical	['MEDICAL']	['MEDICAL']	['MEDICAL']	['MEDICAL']
	Doptelet	WIKIPEDIA	Medical	['MEDICAL']	['MEDICAL']	['MEDICAL']	['MEDICAL']
	Baccidal	WIKIPEDIA	Medical	['MEDICAL']	['MEDICAL']	['INFO']	['MEDICAL']
	N-(2-aminoethyl)-5-chloroisoquinoline-8-sulfonamide	PUBMED	Medical	['INDUSTRIAL']	['MEDICAL', ' INDUSTRIAL']	['INFO']	['INFO']
	Beclomethasone 17-propionate	PUBMED	Medical	['MEDICAL']	['MEDICAL']	['MEDICAL']	['MEDICAL']
	Allergefon	WIKIPEDIA	Medical	['MEDICAL']	['MEDICAL']	['INFO']	['INFO']
	Telacebec	PUBMED	Medical	['MEDICAL']	['MEDICAL']	['MEDICAL']	['MEDICAL']
	Ezedoc	WIKIPEDIA	Medical	['MEDICAL']	['MEDICAL']	['INFO']	['MEDICAL']
	Bifenthrin	WIKIPEDIA	Medical	['INDUSTRIAL']	['INDUSTRIAL']	['INDUSTRIAL']	['INDUSTRIAL']
	Canertinib	WIKIPEDIA	Medical	['INFO']	['MEDICAL']	['MEDICAL']	['INFO']
	Tasquinimod	WIKIPEDIA	Medical	['MEDICAL']	['MEDICAL']	['MEDICAL']	['INFO']
	Cometriq	WIKIPEDIA	Medical	['MEDICAL']	['MEDICAL']	['MEDICAL']	['MEDICAL']
	Example 18 [wo2012048259]	PUBMED	Medical	['MEDICAL', ' INDUSTRIAL']	['INDUSTRIAL', ' MEDICAL']	['INFO']	['INFO']
	Ravuconazole	WIKIPEDIA	Medical	['INFO']	['MEDICAL']	['MEDICAL']	['INFO']
	X-gal	WIKIPEDIA	Medical	['INDUSTRIAL']	['INDUSTRIAL']	['INDUSTRIAL']	['INDUSTRIAL']
	Lanifibranor	WIKIPEDIA	Medical	['MEDICAL']	['MEDICAL']	['MEDICAL']	['MEDICAL']
	Mavatrep	WIKIPEDIA	Medical	['MEDICAL']	['MEDICAL']	['MEDICAL']	['INFO']
	Govorestat	WIKIPEDIA	Medical	['MEDICAL']	['MEDICAL']	['MEDICAL']	['INFO']
	Opelconazole	WIKIPEDIA	Medical	['MEDICAL']	['MEDICAL']	['MEDICAL']	['MEDICAL']
	Anagrelide (hydrochloride)	PUBMED	Medical	['MEDICAL']	['MEDICAL']	['MEDICAL']	['MEDICAL']
	Dextrosulphenidol	WIKIPEDIA	Medical	['MEDICAL']	['MEDICAL']	['INFO']	['MEDICAL']
	Orfadin	WIKIPEDIA	Medical	['MEDICAL']	['MEDICAL']	['MEDICAL']	['MEDICAL']
	Saracatinib	WIKIPEDIA	Medical	['MEDICAL']	['MEDICAL']	['MEDICAL']	['INFO']
	N-[(1-chloro-4-hydroxyisoquinolin-3-yl)carbonyl]glycine	PUBMED	Medical	['INFO']	['INFO']	['INFO']	['INFO']
	Flavoquine	WIKIPEDIA	Medical	['MEDICAL']	['MEDICAL']	['MEDICAL']	['MEDICAL']
	At 7519	PUBMED	Medical	['MEDICAL']	['MEDICAL']	['INFO']	['INFO']
	Baysan	WIKIPEDIA	Medical	['INFO']	['INFO']	['INFO']	['INFO']
	Afoxolaner	WIKIPEDIA	Medical	['INFO']	['INDUSTRIAL', ' MEDICAL']	['MEDICAL', ' INDUSTRIAL']	['INFO']
	Clindamycin palmitate (hydrochloride)	PUBMED	Medical	['MEDICAL']	['MEDICAL']	['MEDICAL']	['MEDICAL']
	Obefazimod	WIKIPEDIA	Medical	['MEDICAL']	['MEDICAL']	['MEDICAL']	['MEDICAL']
	Kengrexal	WIKIPEDIA	Medical	['MEDICAL']	['MEDICAL']	['MEDICAL']	['MEDICAL']
	Pp 2	PUBMED	Medical	['INFO']	['INFO']	['INFO']	['INFO']
	Distraneurin	WIKIPEDIA	Medical	['MEDICAL']	['MEDICAL']	['MEDICAL']	['INFO']
	Adagrasib	WIKIPEDIA	Medical	['MEDICAL']	['MEDICAL']	['MEDICAL']	['MEDICAL']
	Saredutant	WIKIPEDIA	Medical	['INFO']	['MEDICAL']	['MEDICAL']	['INFO']
	Sb 743921 [who-dd]	PUBMED	Medical	['MEDICAL']	['MEDICAL']	['INFO']	['MEDICAL']
	Brequinar	WIKIPEDIA	Medical	['MEDICAL']	['MEDICAL']	['MEDICAL']	['INFO']
	Trazodon	WIKIPEDIA	Medical	['MEDICAL']	['MEDICAL']	['MEDICAL']	['INFO']
	Ticlid	WIKIPEDIA	Medical	['MEDICAL']	['MEDICAL']	['MEDICAL']	['MEDICAL']
	Sitaxentan	WIKIPEDIA	Medical	['MEDICAL']	['MEDICAL']	['MEDICAL']	['INFO']
	Ponatinib	WIKIPEDIA	Medical	['MEDICAL']	['MEDICAL']	['MEDICAL']	['MEDICAL']
	Danicopan	WIKIPEDIA	Medical	['MEDICAL']	['MEDICAL']	['MEDICAL']	['MEDICAL']
	Dovitinib	WIKIPEDIA	Medical	['MEDICAL']	['MEDICAL']	['MEDICAL']	['MEDICAL']
	Birinapant	PUBMED	Medical	['MEDICAL']	['MEDICAL']	['MEDICAL']	['MEDICAL']
	Befiradol	WIKIPEDIA	Medical	['MEDICAL']	['MEDICAL']	['MEDICAL']	['INFO']
	Zarnestra	WIKIPEDIA	Medical	['INFO']	['MEDICAL']	['MEDICAL']	['INFO']
	(s)-tipifarnib	PUBMED	Medical	['MEDICAL']	['MEDICAL']	['MEDICAL']	['INFO']
	Purvalanol a	PUBMED	Medical	['MEDICAL']	['MEDICAL']	['INFO']	['INFO']
	Invega	WIKIPEDIA	Medical	['MEDICAL']	['MEDICAL']	['MEDICAL']	['MEDICAL']
	Urorec	WIKIPEDIA	Medical	['MEDICAL']	['MEDICAL']	['MEDICAL']	['MEDICAL']
	Sitafloxacin	WIKIPEDIA	Medical	['MEDICAL']	['MEDICAL']	['MEDICAL']	['MEDICAL']
	Banzel	WIKIPEDIA	Medical	['MEDICAL']	['MEDICAL']	['MEDICAL']	['MEDICAL']
	Lixivaptan	WIKIPEDIA	Medical	['MEDICAL']	['MEDICAL']	['MEDICAL']	['INFO']
	Addyi	WIKIPEDIA	Medical	['MEDICAL']	['MEDICAL']	['MEDICAL']	['MEDICAL']
	Fezolinetant	WIKIPEDIA	Medical	['MEDICAL']	['MEDICAL']	['MEDICAL']	['MEDICAL']
	Fenoxaprop-p-ethyl	PUBMED	Medical	['INDUSTRIAL']	['INDUSTRIAL']	['INDUSTRIAL']	['INDUSTRIAL']
	Telaglenastat	PUBMED	Medical	['MEDICAL']	['MEDICAL']	['MEDICAL']	['INFO']
	Hyzaar	WIKIPEDIA	Medical	['MEDICAL']	['MEDICAL']	['MEDICAL']	['MEDICAL']
	Litak	WIKIPEDIA	Medical	['MEDICAL']	['MEDICAL']	['MEDICAL']	['MEDICAL']
	Acoziborole	WIKIPEDIA	Medical	['MEDICAL']	['MEDICAL']	['MEDICAL']	['MEDICAL']
	E 2012	PUBMED	Medical	['INFO']	['INFO']	['INFO']	['INFO']
	Ridamyl	WIKIPEDIA	Medical	['MEDICAL', ' INDUSTRIAL']	['MEDICAL', ' INDUSTRIAL']	['INFO']	['INFO']
	Mizolastine	WIKIPEDIA	Medical	['MEDICAL']	['MEDICAL']	['MEDICAL']	['MEDICAL']
	Prulifloxacin	WIKIPEDIA	Medical	['MEDICAL']	['MEDICAL']	['MEDICAL']	['MEDICAL']
	Lamictal cd	WIKIPEDIA	Medical	['MEDICAL']	['MEDICAL']	['MEDICAL']	['INFO']
	Nps-2143	PUBMED	Medical	['MEDICAL']	['MEDICAL']	['INFO']	['INFO']
	Truseltiq	WIKIPEDIA	Medical	['MEDICAL']	['MEDICAL']	['MEDICAL']	['INFO']
	L 663536	WIKIPEDIA	Medical	['INFO']	['MEDICAL']	['INFO']	['INFO']
	Gartisertib	PUBMED	Medical	['MEDICAL']	['MEDICAL']	['MEDICAL']	['INFO']
	Bromochlorosalicylanilide	WIKIPEDIA	Medical	['MEDICAL']	['MEDICAL', ' PERSONAL CARE']	['MEDICAL', ' INDUSTRIAL']	['MEDICAL']
	Chinoform	WIKIPEDIA	Medical	['MEDICAL']	['MEDICAL']	['MEDICAL', ' INDUSTRIAL']	['MEDICAL']
	Tedizolid phosphate	WIKIPEDIA	Medical	['MEDICAL']	['MEDICAL']	['MEDICAL']	['MEDICAL']
	Ranirestat	WIKIPEDIA	Medical	['MEDICAL']	['MEDICAL']	['MEDICAL']	['INFO']
	Vorasidenib	WIKIPEDIA	Medical	['MEDICAL']	['MEDICAL']	['MEDICAL']	['MEDICAL']
	Telatinib		Medical	['INFO']	['INFO']	['MEDICAL']	['INFO']
	Tecarfarin	WIKIPEDIA	Medical	['MEDICAL']	['MEDICAL']	['MEDICAL']	['MEDICAL']
	Clinafloxacin	WIKIPEDIA	Medical	['INFO']	['MEDICAL']	['MEDICAL']	['INFO']
	Merestinib	WIKIPEDIA	Medical	['MEDICAL']	['MEDICAL']	['MEDICAL']	['INFO']
	Onvansertib	PUBMED	Medical	['MEDICAL']	['MEDICAL']	['MEDICAL']	['MEDICAL']
	Vebreltinib	WIKIPEDIA	Medical	['MEDICAL']	['MEDICAL']	['MEDICAL']	['MEDICAL']
	Example 10 [wo2018033815]	PUBMED	Medical	['INFO']	['INFO']	['INFO']	['INFO']
	Pilaralisib	PUBMED	Medical	['MEDICAL']	['MEDICAL']	['MEDICAL']	['INFO']
	Orbax	WIKIPEDIA	Medical	['INFO']	['MEDICAL']	['MEDICAL']	['INFO']
	Ispinesib	PUBMED	Medical	['MEDICAL']	['MEDICAL']	['MEDICAL']	['INFO']
	Zynquista	WIKIPEDIA	Medical	['MEDICAL']	['MEDICAL']	['MEDICAL']	['INFO']
	Fluorocyclopentenylcytosine	PUBMED	Medical	['MEDICAL']	['MEDICAL']	['INFO']	['INFO']
	Vecabrutinib	PUBMED	Medical	['MEDICAL']	['MEDICAL']	['MEDICAL']	['INFO']
	Delpazolid	WIKIPEDIA	Medical	['MEDICAL']	['MEDICAL']	['MEDICAL']	['INFO']
	Riviciclib	PUBMED	Medical	['MEDICAL']	['MEDICAL']	['MEDICAL']	['INFO']
	Taranabant	WIKIPEDIA	Medical	['INFO']	['MEDICAL']	['MEDICAL']	['INFO']
	Chlormadinone acetate	WIKIPEDIA	Medical	['MEDICAL']	['MEDICAL']	['MEDICAL']	['MEDICAL']
	Danofloxacin	WIKIPEDIA	Medical	['INFO']	['MEDICAL']	['MEDICAL', ' INDUSTRIAL']	['INFO']
	Malarone	WIKIPEDIA	Medical	['MEDICAL']	['MEDICAL']	['MEDICAL']	['MEDICAL']
	Loxiglumide	PUBMED	Medical	['MEDICAL']	['MEDICAL']	['MEDICAL']	['INFO']
	Alvelestat	PUBMED	Medical	['MEDICAL']	['MEDICAL']	['MEDICAL']	['MEDICAL']
	Clorsulon	PUBMED	Medical	['MEDICAL']	['MEDICAL']	['MEDICAL']	['INFO']
	Tipiracil (hydrochloride)	PUBMED	Medical	['MEDICAL']	['MEDICAL']	['MEDICAL']	['MEDICAL']
	Beta-cyfluthrin	WIKIPEDIA	Medical	['INDUSTRIAL']	['INDUSTRIAL']	['INDUSTRIAL']	['INDUSTRIAL']
	Nanatinostat	PUBMED	Medical	['MEDICAL']	['MEDICAL']	['MEDICAL']	['MEDICAL']
	Oxiconazole	WIKIPEDIA	Medical	['MEDICAL']	['MEDICAL']	['MEDICAL']	['MEDICAL']
	Ripasudil	WIKIPEDIA	Medical	['MEDICAL']	['MEDICAL']	['MEDICAL']	['MEDICAL']
	Moxadil	WIKIPEDIA	Medical	['MEDICAL']	['MEDICAL']	['INFO']	['INFO']
	Trosyd	WIKIPEDIA	Medical	['MEDICAL']	['MEDICAL']	['MEDICAL']	['INFO']
	Cefaclorum	WIKIPEDIA	Medical	['MEDICAL']	['MEDICAL']	['MEDICAL']	['INFO']
	Barasertib-hqpa	PUBMED	Medical	['MEDICAL']	['MEDICAL']	['MEDICAL']	['INFO']
	Verquvo	WIKIPEDIA	Medical	['MEDICAL']	['MEDICAL']	['MEDICAL']	['MEDICAL']
	Fazaclo	WIKIPEDIA	Medical	['MEDICAL']	['MEDICAL']	['MEDICAL']	['MEDICAL']
	Dibenzyline	WIKIPEDIA	Medical	['MEDICAL']	['MEDICAL']	['MEDICAL']	['MEDICAL']
	Ro 5028442	WIKIPEDIA	Medical	['INFO']	['MEDICAL']	['INFO']	['INFO']
	Noxafil	WIKIPEDIA	Medical	['MEDICAL']	['MEDICAL']	['MEDICAL']	['MEDICAL']
	Rispolept	WIKIPEDIA	Medical	['MEDICAL']	['MEDICAL']	['MEDICAL']	['INFO']
	Mek inhibitor tak-733	PUBMED	Medical	['MEDICAL']	['MEDICAL']	['MEDICAL']	['INFO']
	Radafaxine	WIKIPEDIA	Medical	['INFO']	['MEDICAL']	['MEDICAL']	['INFO']
	Amibegron	WIKIPEDIA	Medical	['INFO']	['MEDICAL']	['MEDICAL']	['INFO']
	Loperamidum	WIKIPEDIA	Medical	['MEDICAL']	['MEDICAL']	['MEDICAL']	['MEDICAL']
	Mivebresib	PUBMED	Medical	['MEDICAL']	['MEDICAL']	['MEDICAL']	['INFO']
	Refametinib		Medical	['INFO']	['INFO']	['MEDICAL']	['INFO']
	Ziritaxestat	WIKIPEDIA	Medical	['INFO']	['MEDICAL']	['MEDICAL']	['INFO']
	Elazor	WIKIPEDIA	Medical	['MEDICAL']	['MEDICAL']	['INFO']	['MEDICAL']
	Omecamtiv mecarbil	WIKIPEDIA	Medical	['MEDICAL']	['MEDICAL']	['MEDICAL']	['INFO']
	G 868		Medical	['INFO']	['INFO']	['INFO']	['INFO']
	Perfenazine	WIKIPEDIA	Medical	['MEDICAL']	['MEDICAL']	['MEDICAL']	['MEDICAL']
	Setanaxib	WIKIPEDIA	Medical	['MEDICAL']	['MEDICAL']	['MEDICAL']	['MEDICAL']
	Tivicay	WIKIPEDIA	Medical	['MEDICAL']	['MEDICAL']	['MEDICAL']	['MEDICAL']
	Omaveloxolone	WIKIPEDIA	Medical	['MEDICAL']	['MEDICAL']	['MEDICAL']	['MEDICAL']
	Phenasal	WIKIPEDIA	Medical	['MEDICAL', ' INDUSTRIAL']	['INFO', 'MEDICAL']	['MEDICAL']	['INFO']
	Pimavanserin	WIKIPEDIA	Medical	['MEDICAL']	['MEDICAL']	['MEDICAL']	['MEDICAL']
	Tesoprel	WIKIPEDIA	Medical	['INFO']	['MEDICAL']	['INFO']	['MEDICAL']
	Diabenese	WIKIPEDIA	Medical	['MEDICAL']	['MEDICAL']	['MEDICAL']	['MEDICAL']
	Elimite	WIKIPEDIA	Medical	['MEDICAL', ' INDUSTRIAL']	['MEDICAL', ' INDUSTRIAL']	['MEDICAL']	['MEDICAL']
	Dridol	WIKIPEDIA	Medical	['MEDICAL']	['MEDICAL']	['INFO']	['MEDICAL']
	Triflusal	WIKIPEDIA	Medical	['MEDICAL']	['MEDICAL']	['MEDICAL']	['MEDICAL']
	Mk 0557	PUBMED	Medical	['MEDICAL']	['MEDICAL']	['INFO']	['INFO']
	Roluperidone	WIKIPEDIA	Medical	['MEDICAL']	['MEDICAL']	['MEDICAL']	['INFO']
	Rs 130830	PUBMED	Medical	['MEDICAL']	['MEDICAL']	['INFO']	['INFO']
	Tl 057	PUBMED	Medical	['MEDICAL']	['MEDICAL']	['INFO']	['INFO']
	Naphthol as-e phosphate	PUBMED	Medical	['MEDICAL', ' INDUSTRIAL']	['MEDICAL']	['INDUSTRIAL']	['INFO']
	Hexamethylene amiloride	PUBMED	Medical	['MEDICAL']	['MEDICAL']	['MEDICAL']	['INFO']
	Nopron	WIKIPEDIA	Medical	['MEDICAL']	['MEDICAL']	['INFO']	['INFO']
	Isavuconazonium	WIKIPEDIA	Medical	['MEDICAL']	['MEDICAL']	['MEDICAL']	['MEDICAL']
	Alomide	WIKIPEDIA	Medical	['MEDICAL']	['MEDICAL']	['MEDICAL']	['MEDICAL']
	Teglarinad (chloride)	PUBMED	Medical	['INFO']	['INFO']	['INFO']	['INFO']
	Pf 03814735	PUBMED	Medical	['MEDICAL']	['MEDICAL']	['INFO']	['INFO']
	Celebra	WIKIPEDIA	Medical	['MEDICAL']	['MEDICAL']	['MEDICAL']	['MEDICAL']
	Camicinal	WIKIPEDIA	Medical	['INFO']	['MEDICAL']	['MEDICAL']	['INFO']
	Feloday	WIKIPEDIA	Medical	['MEDICAL']	['MEDICAL']	['INFO']	['MEDICAL']
	Ravoxertinib	PUBMED	Medical	['MEDICAL']	['MEDICAL']	['MEDICAL']	['INFO']
	Meclofenamate	WIKIPEDIA	Medical	['MEDICAL']	['MEDICAL']	['MEDICAL']	['MEDICAL']
	Cetrorelix (acetate)	PUBMED	Medical	['MEDICAL']	['MEDICAL']	['MEDICAL']	['MEDICAL']
	Senicapoc	WIKIPEDIA	Medical	['MEDICAL']	['MEDICAL']	['MEDICAL']	['INFO']
	Emricasan	WIKIPEDIA	Medical	['MEDICAL']	['MEDICAL']	['MEDICAL']	['INFO']
	Gemcitabine	WIKIPEDIA	Medical	['MEDICAL']	['MEDICAL']	['MEDICAL']	['MEDICAL']
	Lipobay	WIKIPEDIA	Medical	['MEDICAL']	['MEDICAL']	['MEDICAL']	['INFO']
	Indisulam	WIKIPEDIA	Medical	['MEDICAL']	['MEDICAL']	['MEDICAL', ' INDUSTRIAL']	['MEDICAL']
	Arimoclomol	WIKIPEDIA	Medical	['MEDICAL']	['MEDICAL']	['MEDICAL']	['MEDICAL']
	Inavolisib	WIKIPEDIA	Medical	['MEDICAL']	['MEDICAL']	['MEDICAL']	['MEDICAL']
	T 0901317	PUBMED	Medical	['INFO']	['MEDICAL', ' INDUSTRIAL']	['INFO']	['INFO']
	Belnacasan	WIKIPEDIA	Medical	['INFO']	['MEDICAL']	['MEDICAL']	['INFO']
	Copiktra	WIKIPEDIA	Medical	['MEDICAL']	['MEDICAL']	['MEDICAL']	['MEDICAL']
	Lupinidine	WIKIPEDIA	Medical	['INFO']	['INFO']	['INFO']	['INFO']
	Sibelium	WIKIPEDIA	Medical	['MEDICAL']	['MEDICAL']	['MEDICAL']	['INFO']
	Indibulin	PUBMED	Medical	['MEDICAL']	['MEDICAL']	['MEDICAL']	['INFO']
	Bictegravir	WIKIPEDIA	Medical	['MEDICAL']	['MEDICAL']	['MEDICAL']	['MEDICAL']
	Teldrin	WIKIPEDIA	Medical	['MEDICAL']	['MEDICAL']	['INDUSTRIAL']	['MEDICAL']
	Polaramine	WIKIPEDIA	Medical	['MEDICAL']	['MEDICAL']	['MEDICAL']	['INFO']
	Baytril	WIKIPEDIA	Medical	['INFO']	['MEDICAL', ' INDUSTRIAL']	['MEDICAL']	['INFO']
	Fotivda	WIKIPEDIA	Medical	['MEDICAL']	['MEDICAL']	['MEDICAL']	['MEDICAL']
	Seltorexant	WIKIPEDIA	Medical	['MEDICAL']	['MEDICAL']	['MEDICAL']	['MEDICAL']
	Gandotinib	WIKIPEDIA	Medical	['MEDICAL']	['MEDICAL']	['MEDICAL']	['INFO']
	Example 82 [wo2013103973a1]	PUBMED	Medical	['INFO']	['INFO']	['INFO']	['INFO']
	Dasotraline	WIKIPEDIA	Medical	['INFO']	['MEDICAL']	['MEDICAL']	['INFO']
	Valemetostat	WIKIPEDIA	Medical	['MEDICAL']	['MEDICAL']	['MEDICAL']	['MEDICAL']
	S 23	PUBMED	Medical	['INFO']	['INFO']	['INDUSTRIAL']	['INFO']
	Clorprenaline hydrochloride	WIKIPEDIA	Medical	['MEDICAL']	['MEDICAL']	['MEDICAL']	['INFO']
	Proguanil	WIKIPEDIA	Medical	['MEDICAL']	['MEDICAL']	['MEDICAL']	['MEDICAL']
	Encenicline	WIKIPEDIA	Medical	['INFO']	['MEDICAL']	['MEDICAL']	['INFO']
	Piqray	WIKIPEDIA	Medical	['MEDICAL']	['MEDICAL']	['MEDICAL']	['INFO']
	Mirdametinib	WIKIPEDIA	Medical	['MEDICAL']	['MEDICAL']	['MEDICAL']	['MEDICAL']
	Aptivus	WIKIPEDIA	Medical	['MEDICAL']	['MEDICAL']	['MEDICAL']	['MEDICAL']
	Z-vad-fmk	PUBMED	Medical	['INFO']	['INFO']	['INFO']	['INFO']
	Butoconazole	WIKIPEDIA	Medical	['MEDICAL']	['MEDICAL']	['MEDICAL']	['MEDICAL']
	(s)-flurbiprofen	PUBMED	Medical	['MEDICAL']	['MEDICAL']	['MEDICAL']	['MEDICAL']
	Cebutid	WIKIPEDIA	Medical	['MEDICAL']	['MEDICAL']	['INFO']	['MEDICAL']
	R-flurbiprofen	WIKIPEDIA	Medical	['INFO']	['MEDICAL']	['INFO']	['INFO']
	Cortineff	WIKIPEDIA	Medical	['MEDICAL']	['MEDICAL']	['MEDICAL']	['MEDICAL']
	Taladegib	PUBMED	Medical	['MEDICAL']	['MEDICAL']	['MEDICAL']	['INFO']
	Epidaza	WIKIPEDIA	Medical	['MEDICAL']	['MEDICAL']	['MEDICAL']	['MEDICAL']
	Sofosbuvir	WIKIPEDIA	Medical	['MEDICAL']	['MEDICAL']	['MEDICAL']	['MEDICAL']
	Idasanutlin	PUBMED	Medical	['MEDICAL']	['MEDICAL']	['MEDICAL']	['INFO']
	Fenoldopam	WIKIPEDIA	Medical	['MEDICAL']	['MEDICAL']	['MEDICAL']	['MEDICAL']
	Clofibrin	WIKIPEDIA	Medical	['INFO']	['MEDICAL', ' INDUSTRIAL']	['INFO']	['INFO']
	Vyndamax	WIKIPEDIA	Medical	['MEDICAL']	['MEDICAL']	['MEDICAL']	['MEDICAL']
	Zyvoxam	WIKIPEDIA	Medical	['MEDICAL']	['MEDICAL']	['MEDICAL']	['MEDICAL']
	Biomioran	WIKIPEDIA	Medical	['MEDICAL']	['MEDICAL']	['INFO']	['INFO']
	Lederspan	WIKIPEDIA	Medical	['MEDICAL']	['INFO']	['MEDICAL']	['MEDICAL']
	Olverembatinib	WIKIPEDIA	Medical	['MEDICAL']	['MEDICAL']	['MEDICAL']	['MEDICAL']
	Licofelone	WIKIPEDIA	Medical	['INFO']	['MEDICAL']	['MEDICAL']	['INFO']
	Bosutinib	WIKIPEDIA	Medical	['MEDICAL']	['MEDICAL']	['MEDICAL']	['INFO']
	Singulair	WIKIPEDIA	Medical	['MEDICAL']	['MEDICAL']	['MEDICAL']	['MEDICAL']
	Piperaquine phosphate	WIKIPEDIA	Medical	['MEDICAL']	['MEDICAL']	['MEDICAL']	['MEDICAL']
	Roniciclib	PUBMED	Medical	['MEDICAL']	['MEDICAL']	['MEDICAL']	['INFO']
	Naporafenib	PUBMED	Medical	['MEDICAL']	['MEDICAL']	['MEDICAL']	['MEDICAL']
	Nvp-lcl 161		Medical	['INFO']	['INFO']	['INFO']	['INFO']
	Lumacaftor	WIKIPEDIA	Medical	['MEDICAL']	['MEDICAL']	['MEDICAL']	['MEDICAL']
	Clindamycin phosphate	WIKIPEDIA	Medical	['MEDICAL']	['MEDICAL']	['MEDICAL']	['MEDICAL']
	Caprelsa	WIKIPEDIA	Medical	['MEDICAL']	['MEDICAL']	['MEDICAL']	['MEDICAL']
	Floxapen	WIKIPEDIA	Medical	['MEDICAL']	['MEDICAL']	['MEDICAL']	['INFO']
	Mk 8245	PUBMED	Medical	['MEDICAL']	['MEDICAL']	['INFO']	['INFO']
	Tomtovok	WIKIPEDIA	Medical	['MEDICAL']	['MEDICAL']	['INFO']	['INFO']
	Flindokalner	PUBMED	Medical	['MEDICAL']	['MEDICAL']	['MEDICAL']	['INFO']
	Trofosfamide	WIKIPEDIA	Medical	['MEDICAL']	['MEDICAL']	['MEDICAL']	['MEDICAL']
	Otenabant	WIKIPEDIA	Medical	['INFO']	['MEDICAL']	['MEDICAL']	['INFO']
	Avitinib	PUBMED	Medical	['MEDICAL']	['MEDICAL']	['MEDICAL']	['INFO']
	Basimglurant	WIKIPEDIA	Medical	['MEDICAL']	['MEDICAL']	['MEDICAL']	['INFO']
	Golvatinib	PUBMED	Medical	['MEDICAL']	['MEDICAL']	['MEDICAL']	['INFO']
	Rinderon	WIKIPEDIA	Medical	['MEDICAL']	['MEDICAL']	['MEDICAL']	['MEDICAL']
	Maxidex	WIKIPEDIA	Medical	['MEDICAL']	['MEDICAL']	['MEDICAL']	['MEDICAL']
	Batefenterol	PUBMED	Medical	['MEDICAL']	['MEDICAL']	['MEDICAL']	['INFO']
	Isturisa	WIKIPEDIA	Medical	['MEDICAL']	['MEDICAL']	['MEDICAL']	['MEDICAL']
	Aubagio	WIKIPEDIA	Medical	['MEDICAL']	['MEDICAL']	['MEDICAL']	['MEDICAL']
	Cyproteron acetate	WIKIPEDIA	Medical	['MEDICAL']	['MEDICAL']	['MEDICAL']	['MEDICAL']
	Varlitinib	PUBMED	Medical	['MEDICAL']	['MEDICAL']	['MEDICAL']	['MEDICAL']
	Alovudine	WIKIPEDIA	Medical	['INFO']	['MEDICAL']	['MEDICAL']	['INFO']
	Tarafenacin	PUBMED	Medical	['MEDICAL']	['MEDICAL']	['MEDICAL']	['INFO']
	Verzenio	WIKIPEDIA	Medical	['MEDICAL']	['MEDICAL']	['MEDICAL']	['MEDICAL']
	Benzamide, n-(1-acetyl-4-piperidinyl)-4-fluoro-	PUBMED	Medical	['INFO']	['INDUSTRIAL']	['INFO']	['INFO']
	Senaparib	WIKIPEDIA	Medical	['MEDICAL']	['MEDICAL']	['MEDICAL']	['MEDICAL']
	Marquis	WIKIPEDIA	Medical	['INFO']	['INFO']	['INFO']	['INFO']
	Basmisanil	WIKIPEDIA	Medical	['MEDICAL']	['MEDICAL']	['MEDICAL']	['INFO']
	Halestyn	WIKIPEDIA	Medical	['MEDICAL']	['MEDICAL']	['INFO']	['INFO ']
	Cinacalcet	WIKIPEDIA	Medical	['MEDICAL']	['MEDICAL']	['MEDICAL']	['MEDICAL']
	Afloqualone	WIKIPEDIA	Medical	['MEDICAL']	['MEDICAL']	['MEDICAL']	['MEDICAL']
	Neflamapimod	PUBMED	Medical	['MEDICAL']	['MEDICAL']	['MEDICAL']	['MEDICAL']
	Ceritinib	WIKIPEDIA	Medical	['MEDICAL']	['MEDICAL']	['MEDICAL']	['MEDICAL']
	Naphthoquine	PUBMED	Medical	['MEDICAL']	['MEDICAL']	['MEDICAL']	['MEDICAL']
	Difamilast	PUBMED	Medical	['MEDICAL']	['MEDICAL']	['MEDICAL']	['INFO']
	Nirogacestat	WIKIPEDIA	Medical	['MEDICAL']	['MEDICAL']	['MEDICAL']	['MEDICAL']
	Nimustine (hydrochloride)	PUBMED	Medical	['MEDICAL']	['MEDICAL']	['MEDICAL']	['MEDICAL']
	Sertraline	WIKIPEDIA	Medical	['MEDICAL']	['MEDICAL']	['MEDICAL']	['MEDICAL']
	Livalo	WIKIPEDIA	Medical	['MEDICAL']	['MEDICAL']	['MEDICAL']	['MEDICAL']
	Oritavancin	WIKIPEDIA	Medical	['MEDICAL']	['MEDICAL']	['MEDICAL']	['MEDICAL']
	Leflunomide	WIKIPEDIA	Medical	['MEDICAL']	['MEDICAL']	['MEDICAL']	['MEDICAL']
	Itrizole	WIKIPEDIA	Medical	['MEDICAL']	['MEDICAL']	['INFO']	['MEDICAL']
	Concor	WIKIPEDIA	Medical	['INFO']	['INDUSTRIAL']	['MEDICAL']	['MEDICAL']
	Modecate	WIKIPEDIA	Medical	['MEDICAL']	['MEDICAL']	['MEDICAL']	['INFO']
	Pimasertib	PUBMED	Medical	['MEDICAL']	['MEDICAL']	['MEDICAL']	['MEDICAL']
	(s)-mapracorat	PUBMED	Medical	['MEDICAL']	['MEDICAL']	['MEDICAL']	['INFO']
	Mapracorat	WIKIPEDIA	Medical	['MEDICAL']	['MEDICAL']	['MEDICAL']	['INFO']
	Cloprostenol	WIKIPEDIA	Medical	['INFO']	['INDUSTRIAL', ' MEDICAL']	['MEDICAL', ' INDUSTRIAL']	['INFO']
	Branebrutinib	PUBMED	Medical	['MEDICAL']	['MEDICAL']	['MEDICAL']	['INFO']
	Difluoromethylornithine	WIKIPEDIA	Medical	['MEDICAL', ' PERSONAL CARE']	['MEDICAL']	['MEDICAL']	['MEDICAL', ' PERSONAL CARE']
	Eflornithine	WIKIPEDIA	Medical	['MEDICAL', ' PERSONAL CARE']	['MEDICAL']	['MEDICAL']	['MEDICAL', ' PERSONAL CARE']
	Citarinostat	PUBMED	Medical	['MEDICAL']	['MEDICAL']	['MEDICAL']	['MEDICAL']
	Atabecestat	PUBMED	Medical	['MEDICAL']	['MEDICAL']	['MEDICAL']	['INFO']
	N-(4-(2-amino-3-chloropyridin-4-yloxy)-3-fluorophenyl)-4-ethoxy-1-(4-fluorophenyl)-2-oxo-1,2-dihydropyridine-3-carboxamide	PUBMED	Medical	['MEDICAL']	['MEDICAL']	['INFO']	['MEDICAL']
	Pyridone 6	PUBMED	Medical	['MEDICAL']	['MEDICAL']	['MEDICAL', ' INDUSTRIAL']	['INFO']
	Clotrimazol	WIKIPEDIA	Medical	['MEDICAL']	['MEDICAL']	['MEDICAL']	['MEDICAL']
	Urece	WIKIPEDIA	Medical	['MEDICAL']	['MEDICAL']	['INFO']	['MEDICAL']
	Xeplion	WIKIPEDIA	Medical	['MEDICAL']	['MEDICAL']	['MEDICAL']	['MEDICAL']
	Scemblix	WIKIPEDIA	Medical	['MEDICAL']	['MEDICAL']	['MEDICAL']	['MEDICAL']
	Methodichlorophen	WIKIPEDIA	Medical	['MEDICAL', ' INDUSTRIAL']	['MEDICAL', ' INDUSTRIAL']	['INFO']	['INFO']
	Prusogliptin	WIKIPEDIA	Medical	['MEDICAL']	['MEDICAL']	['MEDICAL']	['MEDICAL']
	Dexamethasone phosphate	WIKIPEDIA	Medical	['MEDICAL']	['MEDICAL']	['MEDICAL']	['MEDICAL']
	Ningetinib	PUBMED	Medical	['MEDICAL']	['MEDICAL']	['MEDICAL']	['INFO']
	Nefazodone	WIKIPEDIA	Medical	['MEDICAL']	['MEDICAL']	['MEDICAL']	['MEDICAL']
	Ledipasvir	WIKIPEDIA	Medical	['MEDICAL']	['MEDICAL']	['MEDICAL']	['MEDICAL']
	Viroptic	WIKIPEDIA	Medical	['MEDICAL']	['MEDICAL']	['MEDICAL']	['MEDICAL']
	Asenapine	WIKIPEDIA	Medical	['MEDICAL']	['MEDICAL']	['MEDICAL']	['MEDICAL']
	Cefazedone	WIKIPEDIA	Medical	['MEDICAL']	['MEDICAL']	['MEDICAL']	['MEDICAL']
	Tovorafenib	WIKIPEDIA	Medical	['MEDICAL']	['MEDICAL']	['MEDICAL']	['MEDICAL']
	Faslodex	WIKIPEDIA	Medical	['MEDICAL']	['MEDICAL']	['MEDICAL']	['MEDICAL']
	Topicort	WIKIPEDIA	Medical	['MEDICAL']	['MEDICAL']	['MEDICAL']	['MEDICAL']
	Tropifexor	WIKIPEDIA	Medical	['MEDICAL']	['MEDICAL']	['MEDICAL']	['MEDICAL']
	Odomzo	WIKIPEDIA	Medical	['MEDICAL']	['MEDICAL']	['MEDICAL']	['MEDICAL']
	Fidarestat	WIKIPEDIA	Medical	['MEDICAL']	['MEDICAL']	['MEDICAL']	['INFO']
	Raclopride	WIKIPEDIA	Medical	['MEDICAL']	['MEDICAL']	['MEDICAL']	['INFO']
	Netupitant	WIKIPEDIA	Medical	['MEDICAL']	['MEDICAL']	['MEDICAL']	['MEDICAL']
	Deramaxx	WIKIPEDIA	Medical	['MEDICAL']	['MEDICAL']	['MEDICAL']	['INFO']
	Acoramidis	WIKIPEDIA	Medical	['MEDICAL']	['MEDICAL']	['MEDICAL']	['MEDICAL']
	Vocabria	WIKIPEDIA	Medical	['MEDICAL']	['MEDICAL']	['MEDICAL']	['MEDICAL']
	Brivanib	WIKIPEDIA	Medical	['MEDICAL']	['MEDICAL']	['MEDICAL']	['INFO']
	Evoltra	WIKIPEDIA	Medical	['MEDICAL']	['MEDICAL']	['MEDICAL']	['MEDICAL']
	Quixalin	WIKIPEDIA	Medical	['PERSONAL CARE']	['PERSONAL CARE']	['INFO']	['INFO']
	Camizestrant	WIKIPEDIA	Medical	['MEDICAL']	['MEDICAL']	['MEDICAL']	['MEDICAL']
	Darapladib	WIKIPEDIA	Medical	['INFO']	['MEDICAL']	['MEDICAL']	['INFO']
	Dexamethasone palmitate	PUBMED	Medical	['MEDICAL']	['MEDICAL']	['MEDICAL']	['MEDICAL']
	Lampren	WIKIPEDIA	Medical	['MEDICAL']	['MEDICAL']	['INFO']	['MEDICAL']
	Lonidamine	WIKIPEDIA	Medical	['MEDICAL']	['MEDICAL']	['MEDICAL', ' INDUSTRIAL']	['MEDICAL']
	Wy 8678 base	WIKIPEDIA	Medical	['MEDICAL']	['MEDICAL']	['INFO']	['INFO']
	Spedra	WIKIPEDIA	Medical	['MEDICAL']	['MEDICAL']	['MEDICAL']	['MEDICAL']
	Trancopal	WIKIPEDIA	Medical	['MEDICAL']	['MEDICAL']	['INFO']	['INFO']
	Cisordinol	WIKIPEDIA	Medical	['MEDICAL']	['MEDICAL']	['MEDICAL']	['MEDICAL']
	Ftorafur	WIKIPEDIA	Medical	['MEDICAL']	['MEDICAL']	['MEDICAL']	['MEDICAL']
	Velneperit	WIKIPEDIA	Medical	['INFO']	['MEDICAL']	['MEDICAL']	['INFO']
	Artrichin	WIKIPEDIA	Medical	['INFO']	['INFO']	['INFO']	['INFO']
	Retagliptin	WIKIPEDIA	Medical	['MEDICAL']	['MEDICAL']	['MEDICAL']	['MEDICAL']
	Tibsovo	WIKIPEDIA	Medical	['MEDICAL']	['MEDICAL']	['MEDICAL']	['MEDICAL']
	Sutent	WIKIPEDIA	Medical	['MEDICAL']	['MEDICAL']	['MEDICAL']	['MEDICAL']
	Lidex	WIKIPEDIA	Medical	['MEDICAL']	['MEDICAL']	['MEDICAL']	['MEDICAL']
	Daraprim	WIKIPEDIA	Medical	['MEDICAL']	['MEDICAL']	['MEDICAL']	['MEDICAL']
	Sitravatinib	WIKIPEDIA	Medical	['MEDICAL']	['MEDICAL']	['MEDICAL']	['MEDICAL']
	Xefo	WIKIPEDIA	Medical	['MEDICAL']	['MEDICAL']	['MEDICAL']	['MEDICAL']
	Flonase	WIKIPEDIA	Medical	['MEDICAL']	['MEDICAL']	['MEDICAL']	['MEDICAL']
	Clomidazole	WIKIPEDIA	Medical	['MEDICAL']	['MEDICAL']	['INFO']	['INFO']
	Bay 1217389	PUBMED	Medical	['MEDICAL', ' INDUSTRIAL']	['MEDICAL']	['INFO']	['INFO']
	Carboxyamidotriazole	WIKIPEDIA	Medical	['MEDICAL']	['MEDICAL']	['MEDICAL']	['MEDICAL']
	Nasonex	WIKIPEDIA	Medical	['MEDICAL']	['MEDICAL']	['MEDICAL']	['MEDICAL']
	Lenvima	WIKIPEDIA	Medical	['MEDICAL']	['MEDICAL']	['MEDICAL']	['MEDICAL']
	Zandelisib	WIKIPEDIA	Medical	['MEDICAL']	['MEDICAL']	['MEDICAL']	['INFO']
	Ilorasertib [usan:inn]	PUBMED	Medical	['MEDICAL']	['MEDICAL']	['MEDICAL']	['INFO']
	Moxonidine	WIKIPEDIA	Medical	['MEDICAL']	['MEDICAL']	['MEDICAL']	['MEDICAL']
	Nitalapram	WIKIPEDIA	Medical	['MEDICAL']	['MEDICAL']	['INFO']	['MEDICAL']
	Escitalopram	WIKIPEDIA	Medical	['MEDICAL']	['MEDICAL']	['MEDICAL']	['MEDICAL']
	Saflutan	WIKIPEDIA	Medical	['MEDICAL']	['MEDICAL']	['MEDICAL']	['MEDICAL']
	Truxal	WIKIPEDIA	Medical	['MEDICAL']	['MEDICAL']	['MEDICAL']	['MEDICAL']
	Belizatinib	PUBMED	Medical	['MEDICAL']	['MEDICAL']	['MEDICAL']	['INFO']
	Monepantel	WIKIPEDIA	Medical	['INDUSTRIAL']	['INDUSTRIAL']	['MEDICAL']	['INFO']
	Perfluorooctyl bromide	WIKIPEDIA	Medical	['MEDICAL']	['MEDICAL']	['INDUSTRIAL']	['MEDICAL', ' INDUSTRIAL']
	Azasetron	WIKIPEDIA	Medical	['MEDICAL']	['MEDICAL']	['MEDICAL']	['MEDICAL']
	Ozex	WIKIPEDIA	Medical	['MEDICAL']	['MEDICAL']	['INFO']	['INFO']
	Rupax	WIKIPEDIA	Medical	['MEDICAL']	['MEDICAL']	['INFO']	['MEDICAL']
	Trovafloxacin	WIKIPEDIA	Medical	['MEDICAL']	['MEDICAL']	['MEDICAL']	['MEDICAL']
	Pelitinib	PUBMED	Medical	['MEDICAL']	['MEDICAL']	['MEDICAL']	['INFO']
	Rebastinib	WIKIPEDIA	Medical	['MEDICAL']	['MEDICAL']	['MEDICAL']	['INFO']
	Tasisulam	PUBMED	Medical	['MEDICAL']	['MEDICAL']	['MEDICAL']	['INFO']
	Enzalutamide	WIKIPEDIA	Medical	['MEDICAL']	['MEDICAL']	['MEDICAL']	['MEDICAL']
	Florone	WIKIPEDIA	Medical	['MEDICAL']	['MEDICAL']	['INFO']	['MEDICAL']
	Flumetasone	WIKIPEDIA	Medical	['MEDICAL']	['MEDICAL']	['MEDICAL']	['MEDICAL']
	Adempas	WIKIPEDIA	Medical	['MEDICAL']	['MEDICAL']	['MEDICAL']	['MEDICAL']
	Rinvoq	WIKIPEDIA	Medical	['MEDICAL']	['MEDICAL']	['MEDICAL']	['MEDICAL']
	Durezol	WIKIPEDIA	Medical	['MEDICAL']	['MEDICAL']	['MEDICAL']	['MEDICAL']
	Fanapanel	WIKIPEDIA	Medical	['INFO']	['MEDICAL']	['MEDICAL']	['INFO']
	Pazufloxacin	WIKIPEDIA	Medical	['MEDICAL']	['MEDICAL']	['MEDICAL']	['MEDICAL']
	Tegobuvir	PUBMED	Medical	['MEDICAL']	['MEDICAL']	['MEDICAL']	['INFO']
	Sarafloxacin	WIKIPEDIA	Medical	['INFO']	['MEDICAL']	['MEDICAL', ' INDUSTRIAL']	['INFO']
	Mk 0752	PUBMED	Medical	['MEDICAL']	['MEDICAL']	['MEDICAL']	['MEDICAL']
	Delamanid	WIKIPEDIA	Medical	['MEDICAL']	['MEDICAL']	['MEDICAL']	['MEDICAL']
	Avagacestat	PUBMED	Medical	['MEDICAL']	['MEDICAL']	['MEDICAL']	['INFO']
	Mefloquine hydrochloride	WIKIPEDIA	Medical	['MEDICAL']	['MEDICAL']	['MEDICAL']	['MEDICAL']
	Bi 671800	PUBMED	Medical	['MEDICAL']	['MEDICAL']	['INFO']	['INFO']
	(s)-tedizolid	PUBMED	Medical	['MEDICAL']	['MEDICAL']	['MEDICAL']	['INFO']
	Sivextro	WIKIPEDIA	Medical	['MEDICAL']	['MEDICAL']	['MEDICAL']	['MEDICAL']
	Acapodene	WIKIPEDIA	Medical	['MEDICAL']	['MEDICAL']	['MEDICAL']	['INFO']
	Zanaflex	WIKIPEDIA	Medical	['MEDICAL']	['MEDICAL']	['MEDICAL']	['MEDICAL']
	Irressat	WIKIPEDIA	Medical	['MEDICAL']	['MEDICAL']	['INFO']	['INFO']
	Mevidalen	WIKIPEDIA	Medical	['MEDICAL']	['MEDICAL']	['MEDICAL']	['MEDICAL']
	Bevyxxa	WIKIPEDIA	Medical	['MEDICAL']	['MEDICAL']	['MEDICAL']	['MEDICAL']
	Vofopitant	WIKIPEDIA	Medical	['INFO']	['MEDICAL']	['MEDICAL']	['INFO']
	Etofenamate	WIKIPEDIA	Medical	['MEDICAL']	['MEDICAL']	['MEDICAL']	['MEDICAL']
	Loxapin	WIKIPEDIA	Medical	['MEDICAL']	['MEDICAL']	['MEDICAL']	['MEDICAL']
	Tonabersat	PUBMED	Medical	['MEDICAL']	['MEDICAL']	['MEDICAL']	['INFO']
	Np-g2-044	PUBMED	Medical	['MEDICAL']	['MEDICAL']	['INFO']	['INFO']
	Panfungol	WIKIPEDIA	Medical	['MEDICAL', ' PERSONAL CARE']	['INFO', ' MEDICAL']	['INFO']	['INFO']
	Vosilasarm	WIKIPEDIA	Medical	['MEDICAL', ' INDUSTRIAL']	['MEDICAL', ' INFO']	['MEDICAL']	['INFO']
	Fanapta	WIKIPEDIA	Medical	['MEDICAL']	['MEDICAL']	['MEDICAL']	['MEDICAL']
	Lx 1031	PUBMED	Medical	['MEDICAL']	['MEDICAL']	['MEDICAL']	['INFO']
	Sulfachlorpyridazine	WIKIPEDIA	Medical	['INFO']	['MEDICAL', ' INDUSTRIAL']	['MEDICAL']	['INFO']
	Acrizanib	PUBMED	Medical	['MEDICAL']	['MEDICAL']	['MEDICAL']	['INFO']
	Stocrin	WIKIPEDIA	Medical	['MEDICAL']	['MEDICAL']	['MEDICAL']	['MEDICAL']
	Ralimetinib	WIKIPEDIA	Medical	['MEDICAL']	['MEDICAL']	['MEDICAL']	['INFO']
	Vidofludimus	WIKIPEDIA	Medical	['MEDICAL']	['MEDICAL']	['MEDICAL']	['MEDICAL']
	Letrazuril	PUBMED	Medical	['MEDICAL']	['MEDICAL']	['INFO']	['INFO']
	Racivir	WIKIPEDIA	Medical	['MEDICAL']	['MEDICAL']	['MEDICAL']	['INFO']
	Bx 471	PUBMED	Medical	['MEDICAL']	['MEDICAL']	['INFO']	['INFO']
	Ancotil	WIKIPEDIA	Medical	['MEDICAL']	['MEDICAL']	['MEDICAL']	['MEDICAL']
	Tp 3654	PUBMED	Medical	['MEDICAL']	['MEDICAL']	['INFO']	['INFO']
	Sunvepra	WIKIPEDIA	Medical	['MEDICAL']	['MEDICAL']	['MEDICAL']	['MEDICAL']
	Vesprin	WIKIPEDIA	Medical	['MEDICAL']	['MEDICAL']	['MEDICAL']	['MEDICAL']
	Amipramizid	WIKIPEDIA	Medical	['MEDICAL']	['MEDICAL']	['INFO']	['MEDICAL']
	Nasarel	WIKIPEDIA	Medical	['MEDICAL']	['MEDICAL']	['MEDICAL']	['MEDICAL']
	Fluoperidol	WIKIPEDIA	Medical	['INFO']	['INFO']	['MEDICAL']	['INFO']
	Invokana	WIKIPEDIA	Medical	['MEDICAL']	['MEDICAL']	['MEDICAL']	['MEDICAL']
	Avamys	WIKIPEDIA	Medical	['MEDICAL']	['MEDICAL']	['MEDICAL']	['INFO']
	Zymaxid	WIKIPEDIA	Medical	['MEDICAL']	['MEDICAL']	['MEDICAL']	['MEDICAL']
	Atorvastatin,	PUBMED	Medical	['MEDICAL']	['MEDICAL']	['MEDICAL']	['MEDICAL']
	Torvast	WIKIPEDIA	Medical	['MEDICAL']	['MEDICAL']	['MEDICAL']	['MEDICAL']
	Lonasen	WIKIPEDIA	Medical	['MEDICAL']	['MEDICAL']	['MEDICAL']	['INFO']
	Siramesine	WIKIPEDIA	Medical	['INFO']	['MEDICAL']	['MEDICAL']	['INFO']
	Cadazolid	WIKIPEDIA	Medical	['MEDICAL']	['MEDICAL']	['MEDICAL']	['INFO']
	Nilutamida	WIKIPEDIA	Medical	['MEDICAL']	['MEDICAL']	['MEDICAL']	['INFO']
	Recentin	WIKIPEDIA	Medical	['MEDICAL']	['MEDICAL']	['MEDICAL']	['INFO']
	Darovasertib	WIKIPEDIA	Medical	['MEDICAL']	['MEDICAL']	['MEDICAL']	['MEDICAL']
	Etofibrate	WIKIPEDIA	Medical	['MEDICAL']	['MEDICAL']	['MEDICAL']	['MEDICAL']
	Plaquenil	WIKIPEDIA	Medical	['MEDICAL']	['MEDICAL']	['MEDICAL']	['MEDICAL']
	Ng 52	PUBMED	Medical	['MEDICAL']	['MEDICAL']	['INFO']	['INFO']
	Meclofenoxate	WIKIPEDIA	Medical	['MEDICAL', ' PERSONAL CARE']	['MEDICAL', ' FOOD']	['MEDICAL']	['MEDICAL']
	Idalopirdine	WIKIPEDIA	Medical	['INFO']	['MEDICAL']	['MEDICAL']	['INFO']
	Zd 4190;zd4190	PUBMED	Medical	['MEDICAL']	['MEDICAL']	['INFO']	['INFO']
	Crenigacestat	PUBMED	Medical	['MEDICAL']	['MEDICAL']	['MEDICAL']	['INFO']
	Vatalanib	WIKIPEDIA	Medical	['MEDICAL']	['MEDICAL']	['MEDICAL']	['INFO']
	Cardarine	WIKIPEDIA	Medical	['INDUSTRIAL']	['MEDICAL', ' INDUSTRIAL']	['INFO']	['INFO']
	Tolfedine	WIKIPEDIA	Medical	['MEDICAL']	['MEDICAL']	['MEDICAL']	['INFO']
	Dicloxacillin	WIKIPEDIA	Medical	['MEDICAL']	['MEDICAL']	['MEDICAL']	['MEDICAL']
	Venglustat	PUBMED	Medical	['MEDICAL']	['MEDICAL']	['MEDICAL']	['INFO']
	Etalocib	WIKIPEDIA	Medical	['INFO']	['MEDICAL']	['MEDICAL']	['INFO']
	Navoximod	PUBMED	Medical	['MEDICAL']	['MEDICAL']	['MEDICAL']	['INFO']
	Manerix	WIKIPEDIA	Medical	['MEDICAL']	['MEDICAL']	['MEDICAL']	['MEDICAL']
	Verubecestat	WIKIPEDIA	Medical	['INFO']	['MEDICAL']	['MEDICAL']	['INFO']
	Selonsertib	PUBMED	Medical	['MEDICAL']	['MEDICAL']	['MEDICAL']	['INFO']
	Firategrast	WIKIPEDIA	Medical	['MEDICAL']	['MEDICAL']	['MEDICAL']	['INFO']
	Lipanthyl	WIKIPEDIA	Medical	['MEDICAL']	['MEDICAL']	['MEDICAL']	['MEDICAL']
	Kenalog	WIKIPEDIA	Medical	['MEDICAL']	['MEDICAL']	['MEDICAL']	['MEDICAL']
	Mecloprodin	WIKIPEDIA	Medical	['MEDICAL']	['MEDICAL']	['INFO']	['MEDICAL']
	Eleclazine	PUBMED	Medical	['MEDICAL']	['MEDICAL']	['MEDICAL']	['INFO']
	Mosart	WIKIPEDIA	Medical	['INFO']	['INFO']	['INFO']	['MEDICAL']
	Aurora a kinase inhibitor ly3295668	PUBMED	Medical	['MEDICAL']	['MEDICAL']	['MEDICAL']	['MEDICAL']
	Melflufen	WIKIPEDIA	Medical	['MEDICAL']	['MEDICAL']	['MEDICAL']	['MEDICAL']
	Glesatinib	WIKIPEDIA	Medical	['MEDICAL']	['MEDICAL']	['MEDICAL']	['INFO']
	Tulobuterol	WIKIPEDIA	Medical	['MEDICAL']	['MEDICAL']	['MEDICAL']	['MEDICAL']
	Flarex	WIKIPEDIA	Medical	['MEDICAL']	['MEDICAL']	['MEDICAL']	['MEDICAL']
	Caficrestat	PUBMED	Medical	['MEDICAL']	['MEDICAL']	['INFO']	['MEDICAL']
	Luzu	WIKIPEDIA	Medical	['MEDICAL']	['MEDICAL']	['MEDICAL']	['MEDICAL']
	Mezigdomide	WIKIPEDIA	Medical	['MEDICAL']	['MEDICAL']	['MEDICAL']	['MEDICAL']
	Bendamustine	WIKIPEDIA	Medical	['MEDICAL']	['MEDICAL']	['MEDICAL']	['MEDICAL']
	Tp 0903	PUBMED	Medical	['MEDICAL']	['MEDICAL']	['INFO']	['INFO']
	Acetamide, n-(4-((6-(4-(trifluoromethyl)phenyl)-4-pyrimidinyl)oxy)-2-benzothiazolyl)-	PUBMED	Medical	['MEDICAL']	['MEDICAL']	['INFO']	['INFO']
	Bitopertin	WIKIPEDIA	Medical	['MEDICAL']	['MEDICAL']	['MEDICAL']	['INFO']
	Opiran	WIKIPEDIA	Medical	['MEDICAL']	['MEDICAL']	['INFO']	['INFO']
	Andarine	WIKIPEDIA	Medical	['INFO']	['MEDICAL']	['MEDICAL']	['INFO']
	Bepotastine	WIKIPEDIA	Medical	['MEDICAL']	['MEDICAL']	['MEDICAL']	['MEDICAL']
	Example 1 [wo2011139951 a1]	PUBMED	Medical	['INFO']	['INDUSTRIAL']	['INFO']	['INFO']
	Olinciguat	WIKIPEDIA	Medical	['INFO']	['MEDICAL']	['MEDICAL']	['INFO']
	Nepicastat	WIKIPEDIA	Medical	['INFO']	['MEDICAL']	['MEDICAL']	['INFO']
	Zontivity	WIKIPEDIA	Medical	['MEDICAL']	['MEDICAL']	['MEDICAL']	['MEDICAL']
	Sprycel	WIKIPEDIA	Medical	['MEDICAL']	['MEDICAL']	['MEDICAL']	['MEDICAL']
	Seviteronel	WIKIPEDIA	Medical	['MEDICAL']	['MEDICAL']	['MEDICAL']	['MEDICAL']
	Avigan	WIKIPEDIA	Medical	['MEDICAL']	['MEDICAL']	['MEDICAL']	['MEDICAL']
	Fenticonazole (nitrate)	PUBMED	Medical	['MEDICAL']	['MEDICAL']	['MEDICAL']	['MEDICAL']
	Lomefloxacin	WIKIPEDIA	Medical	['MEDICAL']	['MEDICAL']	['MEDICAL']	['MEDICAL']
	Bafetinib	WIKIPEDIA	Medical	['MEDICAL']	['MEDICAL']	['MEDICAL']	['INFO']
	Aticaprant	WIKIPEDIA	Medical	['MEDICAL']	['MEDICAL']	['MEDICAL']	['INFO']
	Pifeltro	WIKIPEDIA	Medical	['MEDICAL']	['MEDICAL']	['MEDICAL']	['MEDICAL']
	Purvalanol b	PUBMED	Medical	['INFO']	['MEDICAL']	['INDUSTRIAL']	['INFO']
	Tyrosine phosphatase inhibitor 1	PUBMED	Medical	['MEDICAL']	['MEDICAL']	['INFO']	['INFO']
	Virlix	WIKIPEDIA	Medical	['MEDICAL']	['MEDICAL']	['MEDICAL']	['MEDICAL']
	Cetirizine	WIKIPEDIA	Medical	['MEDICAL']	['MEDICAL']	['MEDICAL']	['MEDICAL']
	Alisertib	WIKIPEDIA	Medical	['MEDICAL']	['MEDICAL']	['MEDICAL']	['INFO']
	Pretomanid	WIKIPEDIA	Medical	['MEDICAL']	['MEDICAL']	['MEDICAL']	['MEDICAL']
	Talmapimod	PUBMED	Medical	['MEDICAL']	['MEDICAL']	['MEDICAL']	['INFO']
	Micronase	WIKIPEDIA	Medical	['MEDICAL']	['MEDICAL']	['MEDICAL']	['MEDICAL']
	Valstar	WIKIPEDIA	Medical	['MEDICAL']	['MEDICAL']	['MEDICAL']	['INFO']
	Fluocyanobenpyrazole	WIKIPEDIA	Medical	['INDUSTRIAL']	['INDUSTRIAL']	['INFO']	['INFO']
	Gimeracil	PUBMED	Medical	['MEDICAL']	['MEDICAL']	['MEDICAL']	['MEDICAL']
	Motegrity	WIKIPEDIA	Medical	['MEDICAL']	['MEDICAL']	['MEDICAL']	['MEDICAL']
	Hydroxizine	WIKIPEDIA	Medical	['MEDICAL']	['MEDICAL']	['MEDICAL']	['MEDICAL']
	Gemifloxacin	WIKIPEDIA	Medical	['MEDICAL']	['MEDICAL']	['MEDICAL']	['MEDICAL']
	Huperzine a	PUBMED	Medical	['FOOD']	['MEDICAL', ' FOOD']	['MEDICAL', ' FOOD']	['INFO']
	(¬¨¬±)-huperzine a	PUBMED	Medical	['FOOD']	['MEDICAL', ' FOOD']	['MEDICAL', ' FOOD']	['INFO']
	Zamicastat	WIKIPEDIA	Medical	['MEDICAL']	['MEDICAL']	['MEDICAL']	['INFO']
	Zoliflodacin	WIKIPEDIA	Medical	['MEDICAL']	['MEDICAL']	['MEDICAL']	['MEDICAL']
	Vecoxan	WIKIPEDIA	Medical	['INFO']	['MEDICAL']	['INFO']	['INFO']
	Mubritinib	WIKIPEDIA	Medical	['INFO']	['MEDICAL']	['MEDICAL']	['INFO']
	Cevipabulin	PUBMED	Medical	['MEDICAL', ' INDUSTRIAL']	['MEDICAL']	['MEDICAL']	['INFO']
	Lipiarmycin	WIKIPEDIA	Medical	['MEDICAL']	['MEDICAL']	['MEDICAL']	['MEDICAL']
	N-tert-butyl isoquine	PUBMED	Medical	['MEDICAL', ' INDUSTRIAL']	['MEDICAL']	['INFO']	['INFO']
	Tecalcet (hydrochloride)	PUBMED	Medical	['MEDICAL']	['MEDICAL']	['INFO']	['INFO']
	Danoprevir	WIKIPEDIA	Medical	['MEDICAL']	['MEDICAL']	['MEDICAL']	['MEDICAL']
	Exatecan	WIKIPEDIA	Medical	['MEDICAL']	['MEDICAL']	['MEDICAL']	['MEDICAL']
	Furtulon	WIKIPEDIA	Medical	['MEDICAL']	['MEDICAL']	['INFO']	['INFO']
	Tk216	PUBMED	Medical	['MEDICAL']	['MEDICAL']	['INFO']	['INFO']
	Gemigliptin	WIKIPEDIA	Medical	['MEDICAL']	['MEDICAL']	['MEDICAL']	['MEDICAL']
	Zomepirac	WIKIPEDIA	Medical	['MEDICAL']	['MEDICAL']	['MEDICAL']	['INFO']
	Pf 05089771	PUBMED	Medical	['MEDICAL']	['MEDICAL']	['INFO']	['INFO']
	Ocaperidone	WIKIPEDIA	Medical	['INFO']	['MEDICAL', ' INDUSTRIAL']	['MEDICAL']	['INFO']
	Furanthril	WIKIPEDIA	Medical	['MEDICAL']	['MEDICAL']	['INFO']	['MEDICAL']
	Velsecorat	PUBMED	Medical	['MEDICAL']	['MEDICAL']	['MEDICAL']	['INFO']
	Carboxyatractyloside	WIKIPEDIA	Medical	['INFO']	['INDUSTRIAL', ' INFO']	['INFO']	['INFO']
	Propranolol	WIKIPEDIA	Medical	['MEDICAL']	['MEDICAL']	['MEDICAL']	['MEDICAL']
	Betalong	WIKIPEDIA	Medical	['MEDICAL']	['MEDICAL']	['INFO']	['MEDICAL']
	Ulcedin	WIKIPEDIA	Medical	['MEDICAL']	['MEDICAL']	['INFO']	['MEDICAL']
	Trabodenoson	PUBMED	Medical	['MEDICAL']	['MEDICAL']	['MEDICAL']	['INFO']
	Brevibloc	WIKIPEDIA	Medical	['MEDICAL']	['MEDICAL']	['MEDICAL']	['MEDICAL']
	Latisse	WIKIPEDIA	Medical	['MEDICAL', ' PERSONAL CARE']	['MEDICAL', ' PERSONAL CARE']	['MEDICAL', ' PERSONAL CARE']	['MEDICAL', ' PERSONAL CARE']
	Gadoxetate (disodium)	PUBMED	Medical	['MEDICAL']	['MEDICAL']	['MEDICAL']	['MEDICAL']
	Relenza	WIKIPEDIA	Medical	['MEDICAL']	['MEDICAL']	['MEDICAL']	['MEDICAL']
	Lampit	WIKIPEDIA	Medical	['MEDICAL']	['MEDICAL']	['MEDICAL']	['MEDICAL']
	Aclidinium	WIKIPEDIA	Medical	['MEDICAL']	['MEDICAL']	['MEDICAL']	['MEDICAL']
	Reminyl	WIKIPEDIA	Medical	['MEDICAL']	['MEDICAL']	['MEDICAL']	['MEDICAL']
	Sulfadimerazine	WIKIPEDIA	Medical	['MEDICAL']	['MEDICAL']	['MEDICAL']	['INFO']
	Dihydrostreptomycin	WIKIPEDIA	Medical	['INFO']	['MEDICAL']	['MEDICAL']	['INFO']
	Ansamycin	WIKIPEDIA	Medical	['MEDICAL']	['MEDICAL']	['INFO']	['MEDICAL']
	Daphnetin	WIKIPEDIA	Medical	['INFO']	['INFO']	['INFO']	['INFO']
	Spermidine	WIKIPEDIA	Endogenous, Medical	['ENDOGENOUS', ' FOOD', ' PERSONAL CARE', ' INDUSTRIAL']	['ENDOGENOUS', ' FOOD', ' MEDICAL']	['ENDOGENOUS', ' FOOD']	['ENDOGENOUS', 'FOOD']
	Ethyl ferulate	PUBMED	Medical, Personal Care	['MEDICAL', ' FOOD', ' PERSONAL CARE']	['INFO']	['FOOD', ' INDUSTRIAL']	['PERSONAL CARE']
	Hx 1171	PUBMED	Medical	['MEDICAL']	['MEDICAL']	['INFO']	['INFO']
	Orageston	WIKIPEDIA	Medical	['MEDICAL']	['MEDICAL']	['MEDICAL']	['MEDICAL']
	Triacetyluridine	WIKIPEDIA	Medical	['MEDICAL']	['MEDICAL']	['MEDICAL']	['MEDICAL']
	Sepranolone	WIKIPEDIA	Endogenous, Medical	['ENDOGENOUS', ' MEDICAL']	['ENDOGENOUS', ' MEDICAL']	['MEDICAL', ' ENDOGENOUS']	['ENDOGENOUS', ' MEDICAL']
	Desthiobiotin	PUBMED	Medical	['INFO']	['INFO']	['INFO']	['INDUSTRIAL']
	Emetine (dihydrochloride hydrate)	PUBMED	Medical	['MEDICAL']	['MEDICAL']	['MEDICAL']	['MEDICAL']
	Tresitope	WIKIPEDIA	Medical	['MEDICAL']	['MEDICAL']	['INFO']	['ENDOGENOUS', 'MEDICAL']
	Antabus	WIKIPEDIA	Medical	['MEDICAL', ' INDUSTRIAL']	['MEDICAL']	['MEDICAL']	['INFO']
	Doribax	WIKIPEDIA	Medical	['MEDICAL']	['MEDICAL']	['MEDICAL']	['MEDICAL']
	Pomaglumetad	WIKIPEDIA	Medical	['MEDICAL']	['MEDICAL']	['MEDICAL']	['INFO']
	Amcill	WIKIPEDIA	Medical	['MEDICAL']	['MEDICAL']	['MEDICAL']	['MEDICAL']
	Dimethylfasudil	PUBMED	Medical	['MEDICAL']	['MEDICAL']	['MEDICAL']	['INFO']
	Deoxycholyltaurine	WIKIPEDIA	Endogenous, Medical	['ENDOGENOUS', ' MEDICAL']	['ENDOGENOUS', ' MEDICAL']	['ENDOGENOUS']	['ENDOGENOUS', ' INDUSTRIAL']
	Benzo(c)pyridine	WIKIPEDIA	Medical	['INDUSTRIAL']	['INDUSTRIAL']	['INFO']	['INFO']
	Glycerol 1-phosphate	WIKIPEDIA	Endogenous, Food, Medical	['INFO']	['ENDOGENOUS']	['ENDOGENOUS']	['ENDOGENOUS']
	B-hydroxyisovaleric acid	WIKIPEDIA	Endogenous, Food, Medical	['ENDOGENOUS', ' FOOD', ' MEDICAL', ' PERSONAL CARE']	['MEDICAL', ' ENDOGENOUS', ' FOOD']	['ENDOGENOUS']	['INFO']
	Isopropyl myristate	WIKIPEDIA	Medical, Personal Care	['PERSONAL CARE']	['PERSONAL CARE', ' MEDICAL']	['PERSONAL CARE', ' INDUSTRIAL']	['PERSONAL CARE', ' MEDICAL', ' INDUSTRIAL']
	Imrecoxib	PUBMED	Medical	['MEDICAL']	['MEDICAL']	['MEDICAL']	['MEDICAL']
	Aescin	WIKIPEDIA	Medical	['MEDICAL', ' FOOD']	['MEDICAL', ' FOOD']	['MEDICAL', ' FOOD']	['MEDICAL', ' PERSONAL CARE']
	Enzastaurin	WIKIPEDIA	Medical	['MEDICAL']	['MEDICAL']	['MEDICAL']	['MEDICAL']
	Reyataz	WIKIPEDIA	Medical	['MEDICAL']	['MEDICAL']	['MEDICAL']	['MEDICAL']
	Azone	WIKIPEDIA	Medical, Personal Care	['INFO']	['INFO']	['PERSONAL CARE', ' INDUSTRIAL']	['MEDICAL', ' PERSONAL CARE']
	Pf 3758309	PUBMED	Medical	['MEDICAL']	['MEDICAL']	['INFO']	['INFO']
	Allo-threonine	WIKIPEDIA	Food, Medical	['INFO']	['INFO']	['ENDOGENOUS', ' FOOD']	['INFO']
	Threonin	WIKIPEDIA	Food, Medical	['FOOD']	['FOOD', ' ENDOGENOUS']	['FOOD']	['FOOD']
	Tanespimycin	WIKIPEDIA	Medical	['MEDICAL']	['MEDICAL']	['MEDICAL']	['INFO']
	Phenol, 4-((3,5-diamino-1h-pyrazol-4-yl)azo)-	PUBMED	Medical	['INFO']	['INFO']	['INFO']	['INFO']
	Mardepodect	WIKIPEDIA	Medical	['MEDICAL']	['MEDICAL']	['MEDICAL']	['INFO']
	Dinagest	WIKIPEDIA	Medical	['MEDICAL']	['MEDICAL']	['INFO']	['MEDICAL']
	Ivermectin	WIKIPEDIA	Medical	['MEDICAL']	['MEDICAL']	['MEDICAL']	['MEDICAL']
	Exkivity	WIKIPEDIA	Medical	['MEDICAL']	['MEDICAL']	['MEDICAL']	['INFO']
	Tinset	WIKIPEDIA	Medical	['MEDICAL']	['MEDICAL']	['INFO']	['INFO']
	Fruquintinib	WIKIPEDIA	Medical	['MEDICAL']	['MEDICAL']	['MEDICAL']	['MEDICAL']
	Genz-644282	PUBMED	Medical	['MEDICAL']	['MEDICAL']	['MEDICAL']	['INFO']
	Oxaceprol	WIKIPEDIA	Medical	['MEDICAL']	['MEDICAL']	['MEDICAL']	['MEDICAL']
	Splenda	WIKIPEDIA	Food, Medical	['FOOD']	['FOOD']	['FOOD']	['FOOD']
	Nadide	WIKIPEDIA	Endogenous, Food, Medical	['ENDOGENOUS']	['ENDOGENOUS', ' MEDICAL']	['INFO']	['ENDOGENOUS', ' PERSONAL CARE']
	Incivo	WIKIPEDIA	Medical	['MEDICAL']	['MEDICAL']	['MEDICAL']	['MEDICAL']
	Ancitabine (hydrochloride)	PUBMED	Medical	['MEDICAL']	['MEDICAL']	['MEDICAL', ' INDUSTRIAL']	['INFO']
	Aristolochin	WIKIPEDIA	Medical	['FOOD', ' MEDICAL']	['MEDICAL', ' FOOD', ' INFO']	['INFO']	['INFO']
	Lasalocid	WIKIPEDIA	Medical	['INDUSTRIAL']	['MEDICAL', ' INDUSTRIAL']	['MEDICAL', ' INDUSTRIAL']	['INDUSTRIAL']
	Berkomine	WIKIPEDIA	Medical	['INFO']	['MEDICAL']	['INFO']	['INFO']
	Perzinfotel	WIKIPEDIA	Medical	['INFO']	['MEDICAL']	['MEDICAL']	['INFO']
	Indocyanine green	WIKIPEDIA	Medical	['MEDICAL']	['MEDICAL']	['MEDICAL']	['MEDICAL']
	Azelex	WIKIPEDIA	Endogenous, Food, Medical, Personal Care	['MEDICAL', ' FOOD', ' PERSONAL CARE', ' INDUSTRIAL']	['MEDICAL', ' FOOD', ' INDUSTRIAL', ' PERSONAL CARE']	['MEDICAL', ' PERSONAL CARE']	['MEDICAL', ' ENDOGENOUS', ' FOOD']
	Kojic acid	WIKIPEDIA	Food, Medical, Personal Care	['FOOD', ' PERSONAL CARE']	['FOOD', ' PERSONAL CARE', ' MEDICAL']	['PERSONAL CARE', ' FOOD', ' INDUSTRIAL']	['PERSONAL CARE', ' FOOD']
	Phenolsulfonphthalein	WIKIPEDIA	Medical, Industrial	['INDUSTRIAL']	['INDUSTRIAL']	['MEDICAL', ' INDUSTRIAL']	['MEDICAL', ' PERSONAL CARE']
	Debio 1347	PUBMED	Medical	['MEDICAL']	['MEDICAL']	['MEDICAL']	['MEDICAL']
	Taselisib	WIKIPEDIA	Medical	['MEDICAL']	['MEDICAL']	['MEDICAL']	['INFO']
	Systamex	WIKIPEDIA	Medical	['INFO']	['INDUSTRIAL']	['INFO']	['INFO']
	Ginestrene	WIKIPEDIA	Medical	['INFO']	['MEDICAL']	['INFO']	['MEDICAL']
	Aromasin	WIKIPEDIA	Medical	['MEDICAL']	['MEDICAL']	['MEDICAL']	['MEDICAL']
	Eprenetapopt	WIKIPEDIA	Medical	['MEDICAL']	['MEDICAL']	['MEDICAL']	['MEDICAL']
	Mydriaticum	WIKIPEDIA	Medical	['MEDICAL']	['MEDICAL']	['INFO']	['MEDICAL']
	Bergaptene	WIKIPEDIA	Food, Medical	['MEDICAL', ' FOOD', ' PERSONAL CARE']	['FOOD', ' MEDICAL']	['FOOD', ' INDUSTRIAL']	['INFO']
	Cerdulatinib	WIKIPEDIA	Medical	['MEDICAL']	['MEDICAL']	['MEDICAL']	['MEDICAL']
	Tert-butylhydroquinone	WIKIPEDIA	Food, Medical	['FOOD', ' INDUSTRIAL', ' PERSONAL CARE']	['FOOD', ' INDUSTRIAL', ' PERSONAL CARE']	['FOOD', ' INDUSTRIAL']	['FOOD', ' PERSONAL CARE', ' INDUSTRIAL']
	Dihydrexidine	WIKIPEDIA	Medical	['MEDICAL']	['MEDICAL']	['MEDICAL']	['INFO']
	Levopraid	WIKIPEDIA	Medical	['MEDICAL']	['MEDICAL']	['INFO']	['INFO']
	Dolmatil	WIKIPEDIA	Medical	['MEDICAL']	['MEDICAL']	['MEDICAL']	['MEDICAL']
	Vecuronium	WIKIPEDIA	Medical	['MEDICAL']	['MEDICAL']	['MEDICAL']	['MEDICAL']
	Beta-phenethylamine	WIKIPEDIA	Endogenous, Food, Medical	['ENDOGENOUS', ' FOOD']	['ENDOGENOUS', ' FOOD', ' MEDICAL']	['ENDOGENOUS', ' FOOD']	['ENDOGENOUS', 'FOOD']
	Arotinolol	WIKIPEDIA	Medical	['MEDICAL']	['MEDICAL']	['MEDICAL']	['MEDICAL']
	Roblitinib	PUBMED	Medical	['MEDICAL']	['MEDICAL']	['MEDICAL']	['MEDICAL']
	Varespladib	WIKIPEDIA	Medical	['MEDICAL']	['MEDICAL']	['MEDICAL']	['INFO']
	Allocholic acid	PUBMED	Endogenous, Medical	['INFO']	['INFO']	['INFO']	['INFO']
	Cholalic acid	WIKIPEDIA	Endogenous, Food, Medical	['MEDICAL', ' ENDOGENOUS']	['ENDOGENOUS', ' MEDICAL']	['ENDOGENOUS']	['INFO']
	Ursocholic acid	PUBMED	Endogenous, Food, Medical	['MEDICAL', ' ENDOGENOUS']	['MEDICAL', ' ENDOGENOUS']	['ENDOGENOUS']	['INFO']
	Chenodeoxycholyltaurine	WIKIPEDIA	Endogenous, Food, Medical	['ENDOGENOUS', ' MEDICAL']	['ENDOGENOUS', ' MEDICAL']	['ENDOGENOUS']	['ENDOGENOUS', ' MEDICAL']
	Ursodeoxycholyltaurine	WIKIPEDIA	Endogenous, Food, Medical	['MEDICAL', ' ENDOGENOUS']	['MEDICAL', ' ENDOGENOUS']	['ENDOGENOUS', ' MEDICAL']	['MEDICAL', ' ENDOGENOUS']
	Talnetant	WIKIPEDIA	Medical	['INFO']	['MEDICAL']	['MEDICAL']	['INFO']
	Lupkynis	WIKIPEDIA	Medical	['MEDICAL']	['MEDICAL']	['MEDICAL']	['MEDICAL']
	Fosinopril	WIKIPEDIA	Medical	['MEDICAL']	['MEDICAL']	['MEDICAL']	['MEDICAL']
	Lanolin	WIKIPEDIA	Medical, Personal Care	['PERSONAL CARE', ' MEDICAL', ' INDUSTRIAL']	['PERSONAL CARE', ' INDUSTRIAL', ' MEDICAL']	['PERSONAL CARE']	['PERSONAL CARE', ' INDUSTRIAL']
	(2s,4r)-1-(2-aminoacetyl)-4-benzamidopyrrolidine-2-carboxylic acid	PUBMED	Medical	['MEDICAL']	['MEDICAL']	['INFO']	['INFO']
	Artenimol	WIKIPEDIA	Medical	['MEDICAL']	['MEDICAL']	['MEDICAL']	['MEDICAL']
	Malic acid	WIKIPEDIA	Endogenous, Food, Medical	['ENDOGENOUS', ' FOOD', ' INDUSTRIAL']	['FOOD', ' ENDOGENOUS']	['ENDOGENOUS', ' FOOD']	['FOOD', ' ENDOGENOUS', ' PERSONAL CARE']
	Malate	WIKIPEDIA	Endogenous, Food, Medical	['ENDOGENOUS', ' FOOD', ' INDUSTRIAL']	['FOOD', ' ENDOGENOUS']	['ENDOGENOUS', ' FOOD']	['ENDOGENOUS', 'FOOD']
	Lysine vasopressin	WIKIPEDIA	Medical	['ENDOGENOUS', ' MEDICAL']	['MEDICAL', ' ENDOGENOUS']	['MEDICAL']	['MEDICAL']
	Sorbin	WIKIPEDIA	Endogenous, Medical	['INFO']	['INFO']	['INFO']	['INFO']
	Levulose	WIKIPEDIA	Endogenous, Food, Medical	['FOOD']	['FOOD', ' ENDOGENOUS']	['FOOD']	['FOOD', ' MEDICAL']
	Dimetrose	WIKIPEDIA	Medical	['MEDICAL']	['MEDICAL']	['INFO']	['MEDICAL']
	Ursin	WIKIPEDIA	Medical, Personal Care	['INFO']	['INFO']	['INFO']	['INFO']
	Alpha-arbutin	WIKIPEDIA	Medical, Personal Care	['PERSONAL CARE']	['MEDICAL', ' PERSONAL CARE']	['PERSONAL CARE']	['PERSONAL CARE']
	Alpha-oxoisocaproate	WIKIPEDIA	Endogenous, Food, Medical	['ENDOGENOUS', ' PERSONAL CARE']	['ENDOGENOUS', ' FOOD', ' MEDICAL']	['ENDOGENOUS']	['ENDOGENOUS', ' FOOD', ' MEDICAL']
	Elesclomol	WIKIPEDIA	Medical	['MEDICAL']	['MEDICAL']	['MEDICAL']	['INFO']
	Dimethyl [1,1'-biphenyl]-4,4'-dicarboxylate	PUBMED	Medical	['INFO']	['INDUSTRIAL']	['INDUSTRIAL']	['INFO']
	Adavosertib	WIKIPEDIA	Medical	['MEDICAL']	['MEDICAL']	['MEDICAL']	['MEDICAL']
	Zoladex	WIKIPEDIA	Medical	['MEDICAL']	['MEDICAL']	['MEDICAL']	['MEDICAL']
	Anaesthesin	WIKIPEDIA	Medical	['MEDICAL', ' PERSONAL CARE', ' INDUSTRIAL']	['MEDICAL', ' PERSONAL CARE']	['MEDICAL']	['MEDICAL']
	Serabelisib	PUBMED	Medical	['MEDICAL']	['MEDICAL']	['MEDICAL']	['MEDICAL']
	Rauwolscine	WIKIPEDIA	Medical	['INFO']	['INFO']	['INFO']	['INFO']
	Quebrachine	WIKIPEDIA	Medical	['MEDICAL', ' FOOD', ' PERSONAL CARE']	['MEDICAL', ' FOOD', ' INDUSTRIAL']	['INFO']	['INFO']
	Istalol	WIKIPEDIA	Medical	['MEDICAL']	['MEDICAL']	['MEDICAL']	['INFO']
	S1181	PUBMED	Medical	['INFO']	['INFO']	['INFO']	['INFO']
	Ceramide 2	PUBMED	Endogenous, Medical	['MEDICAL', ' ENDOGENOUS', ' PERSONAL CARE', ' FOOD']	['MEDICAL', ' PERSONAL CARE', ' ENDOGENOUS']	['PERSONAL CARE', ' ENDOGENOUS']	['ENDOGENOUS', 'PERSONAL CARE']
	Qinghaosu	WIKIPEDIA	Medical	['MEDICAL', ' FOOD']	['MEDICAL']	['MEDICAL', ' FOOD']	['INFO']
	Relifex	WIKIPEDIA	Medical	['MEDICAL']	['MEDICAL']	['MEDICAL']	['MEDICAL']
	Hydrocortisone-17-butyrate	WIKIPEDIA	Medical	['INFO']	['MEDICAL']	['MEDICAL']	['MEDICAL']
	Midostaurin	WIKIPEDIA	Medical	['MEDICAL']	['MEDICAL']	['MEDICAL']	['MEDICAL']
	Cardioxane	WIKIPEDIA	Medical	['MEDICAL']	['MEDICAL']	['MEDICAL']	['MEDICAL']
	Procysteine	WIKIPEDIA	Medical, Personal Care	['INFO']	['INFO']	['MEDICAL']	['MEDICAL', ' PERSONAL CARE']
	Lipoclin	WIKIPEDIA	Medical	['MEDICAL']	['MEDICAL']	['INFO']	['MEDICAL']
	Eslicarbazepine	WIKIPEDIA	Medical	['MEDICAL']	['MEDICAL']	['MEDICAL']	['MEDICAL']
	Jevtana	WIKIPEDIA	Medical	['MEDICAL']	['MEDICAL']	['MEDICAL']	['MEDICAL']
	Neopterin	WIKIPEDIA	Endogenous, Medical	['ENDOGENOUS']	['ENDOGENOUS', ' MEDICAL']	['ENDOGENOUS']	['ENDOGENOUS']
	Vasodilian	WIKIPEDIA	Medical	['MEDICAL']	['MEDICAL']	['INFO']	['INFO']
	Efaproxiral	WIKIPEDIA	Medical	['INFO']	['MEDICAL']	['MEDICAL', ' INDUSTRIAL']	['INFO']
	Madecassoside	WIKIPEDIA	Medical	['FOOD', ' PERSONAL CARE', ' INFO']	['INFO']	['PERSONAL CARE', ' MEDICAL']	['PERSONAL CARE']
	Benserazide	WIKIPEDIA	Medical	['MEDICAL']	['MEDICAL']	['MEDICAL']	['MEDICAL']
	Sildenafil	WIKIPEDIA	Medical	['MEDICAL']	['MEDICAL']	['MEDICAL']	['MEDICAL']
	Edicotinib	PUBMED	Medical	['MEDICAL']	['MEDICAL']	['MEDICAL']	['INFO']
	Cephadroxil	WIKIPEDIA	Medical	['MEDICAL']	['MEDICAL']	['MEDICAL']	['MEDICAL']
	Exjade	WIKIPEDIA	Medical	['MEDICAL']	['MEDICAL']	['MEDICAL']	['MEDICAL']
	Andrographis	WIKIPEDIA	Medical	['MEDICAL', ' FOOD']	['MEDICAL', ' FOOD']	['FOOD', ' MEDICAL']	['INFO']
	Disodium nadh	PUBMED	Endogenous, Medical	['INDUSTRIAL']	['INFO']	['INFO']	['PERSONAL CARE', ' MEDICAL']
	Blarcamesine	WIKIPEDIA	Medical	['MEDICAL']	['MEDICAL']	['MEDICAL']	['MEDICAL']
	Glimicron	WIKIPEDIA	Medical	['MEDICAL']	['MEDICAL']	['INFO']	['INFO']
	N-oleoylethanolamide	WIKIPEDIA	Endogenous, Medical	['ENDOGENOUS']	['ENDOGENOUS']	['ENDOGENOUS']	['ENDOGENOUS', ' FOOD']
	Px 12	PUBMED	Medical	['MEDICAL']	['MEDICAL']	['INFO']	['INFO']
	Temodal	WIKIPEDIA	Medical	['MEDICAL']	['MEDICAL']	['MEDICAL']	['MEDICAL']
	Isopropyl-beta-d-thiogalactopyranoside	PUBMED	Medical	['INFO']	['INDUSTRIAL']	['INDUSTRIAL']	['INFO']
	A 674563	PUBMED	Medical	['MEDICAL']	['MEDICAL']	['INFO']	['INFO']
	Hematoidin	WIKIPEDIA	Endogenous, Medical	['ENDOGENOUS']	['ENDOGENOUS']	['ENDOGENOUS']	['ENDOGENOUS']
	Optipranolol	WIKIPEDIA	Medical	['MEDICAL']	['MEDICAL']	['MEDICAL']	['MEDICAL']
	Ethamivan	WIKIPEDIA	Medical	['MEDICAL']	['MEDICAL']	['MEDICAL']	['INFO']
	Uloric	WIKIPEDIA	Medical	['MEDICAL']	['MEDICAL']	['MEDICAL']	['MEDICAL']
	Pyridoxal isonicotinoyl hydrazone	PUBMED	Medical	['INFO']	['MEDICAL']	['INFO']	['INFO']
	Sulphaguanidine	WIKIPEDIA	Medical	['MEDICAL']	['MEDICAL']	['MEDICAL']	['MEDICAL']
	Gs 441524	PUBMED	Medical	['INFO']	['MEDICAL']	['MEDICAL']	['INFO']
	Rhodamine 6g	PUBMED	Medical	['INFO']	['INDUSTRIAL', ' MEDICAL']	['INDUSTRIAL']	['INDUSTRIAL']
	Pi-methylhistidine	PUBMED	Endogenous, Medical	['INFO']	['FOOD', ' ENDOGENOUS']	['ENDOGENOUS', ' FOOD']	['INFO']
	Nifenazone	WIKIPEDIA	Medical	['MEDICAL']	['MEDICAL']	['MEDICAL']	['MEDICAL']
	Geneticin	WIKIPEDIA	Medical	['INDUSTRIAL']	['INDUSTRIAL']	['INDUSTRIAL']	['INFO']
	Eprazinone	WIKIPEDIA	Medical	['MEDICAL']	['MEDICAL']	['MEDICAL']	['MEDICAL']
	Acylpyrin	WIKIPEDIA	Medical	['MEDICAL']	['MEDICAL']	['MEDICAL']	['MEDICAL']
	Kerendia	WIKIPEDIA	Medical	['MEDICAL']	['MEDICAL']	['MEDICAL']	['MEDICAL']
	Piperidinic acid	WIKIPEDIA	Endogenous, Food, Medical, Personal Care	['ENDOGENOUS', ' FOOD', ' MEDICAL']	['INFO', ' ENDOGENOUS', ' FOOD']	['INFO']	['INFO ']
	Quide	WIKIPEDIA	Medical	['INFO']	['INFO']	['INFO']	['MEDICAL']
	Sivelestat sodium	WIKIPEDIA	Medical	['MEDICAL']	['MEDICAL']	['MEDICAL']	['MEDICAL']
	R-roscovitine	WIKIPEDIA	Medical	['MEDICAL']	['MEDICAL']	['MEDICAL', ' INDUSTRIAL']	['MEDICAL']
	Phenyl pyruvic acid	WIKIPEDIA	Endogenous, Food, Medical	['ENDOGENOUS']	['ENDOGENOUS', ' MEDICAL']	['ENDOGENOUS']	['INFO']
	Benfotiamine	WIKIPEDIA	Medical	['MEDICAL', ' FOOD']	['MEDICAL', ' FOOD']	['MEDICAL']	['MEDICAL', ' INDUSTRIAL']
	Rifamycin s	PUBMED	Medical	['MEDICAL', ' INDUSTRIAL']	['MEDICAL']	['MEDICAL']	['MEDICAL']
	Hypericin	WIKIPEDIA	Food, Medical	['MEDICAL', ' FOOD']	['MEDICAL', ' FOOD']	['INFO']	['INFO']
	Ebixa	WIKIPEDIA	Medical	['MEDICAL']	['MEDICAL']	['MEDICAL']	['INFO']
	Tocainide	WIKIPEDIA	Medical	['MEDICAL']	['MEDICAL']	['MEDICAL']	['MEDICAL']
	Trofinetide	WIKIPEDIA	Medical	['MEDICAL']	['MEDICAL']	['MEDICAL']	['MEDICAL']
	Etrumadenant	PUBMED	Medical	['MEDICAL']	['INFO']	['MEDICAL']	['MEDICAL']
	Elbasvir	WIKIPEDIA	Medical	['MEDICAL']	['MEDICAL']	['MEDICAL']	['MEDICAL']
	Methyl vanillate	WIKIPEDIA	Food, Medical	['INFO']	['INFO']	['FOOD', ' INDUSTRIAL']	['PERSONAL CARE', ' FOOD']
	Triptil	WIKIPEDIA	Medical	['MEDICAL']	['MEDICAL']	['INFO']	['INFO']
	Coactin	WIKIPEDIA	Medical	['MEDICAL']	['MEDICAL']	['INFO']	['INFO']
	Telepathine	WIKIPEDIA	Medical	['MEDICAL', ' FOOD', ' INDUSTRIAL']	['INFO']	['INFO']	['INFO']
	Resiquimod	WIKIPEDIA	Medical	['MEDICAL']	['MEDICAL']	['MEDICAL']	['MEDICAL']
	Hexadecyl alcohol	WIKIPEDIA	Endogenous, Food, Medical, Personal Care	['PERSONAL CARE', ' INDUSTRIAL']	['PERSONAL CARE', ' INDUSTRIAL']	['INDUSTRIAL', ' PERSONAL CARE']	['PERSONAL CARE', ' INDUSTRIAL']
	Didanosine	WIKIPEDIA	Medical	['MEDICAL']	['MEDICAL']	['MEDICAL']	['MEDICAL']
	Bendazac	WIKIPEDIA	Medical	['MEDICAL']	['MEDICAL']	['MEDICAL']	['MEDICAL']
	Tetryzoline	WIKIPEDIA	Medical	['MEDICAL']	['MEDICAL']	['MEDICAL']	['MEDICAL']
	Torental	WIKIPEDIA	Medical	['MEDICAL']	['MEDICAL']	['INFO']	['INFO']
	Animal starch	WIKIPEDIA	Endogenous, Medical	['ENDOGENOUS']	['ENDOGENOUS']	['ENDOGENOUS', ' FOOD']	['ENDOGENOUS']
	Dimesna	PUBMED	Medical	['MEDICAL']	['MEDICAL']	['MEDICAL']	['INFO']
	Fasiglifam	PUBMED	Medical	['MEDICAL']	['MEDICAL']	['MEDICAL']	['INFO']
	Dyclonin	WIKIPEDIA	Medical	['MEDICAL', ' PERSONAL CARE']	['MEDICAL', ' FOOD']	['MEDICAL', ' PERSONAL CARE']	['INFO']
	Acetamox	WIKIPEDIA	Medical	['MEDICAL']	['MEDICAL']	['INFO']	['INFO']
	Phosphoserine	WIKIPEDIA	Endogenous, Medical	['ENDOGENOUS']	['ENDOGENOUS']	['ENDOGENOUS']	['ENDOGENOUS', ' FOOD']
	Osoresnontrine	WIKIPEDIA	Medical	['MEDICAL']	['MEDICAL']	['INFO']	['INFO']
	Euphol	PUBMED	Medical	['INFO']	['INFO']	['INFO']	['INFO']
	N-acetyl-l-tyrosine	PUBMED	Endogenous, Medical	['ENDOGENOUS', ' MEDICAL']	['ENDOGENOUS', ' MEDICAL']	['INFO']	['INFO']
	Propoxycaine	WIKIPEDIA	Medical	['MEDICAL']	['MEDICAL']	['MEDICAL']	['INFO']
	Gamma-d-glutamyl-l-tryptophan	PUBMED	Medical	['MEDICAL']	['MEDICAL']	['INFO']	['MEDICAL', ' FOOD']
	Myidyl	WIKIPEDIA	Medical	['MEDICAL']	['MEDICAL']	['INFO']	['INFO']
	Pecazine	WIKIPEDIA	Medical	['INFO']	['MEDICAL']	['MEDICAL']	['INFO']
	Torisel	WIKIPEDIA	Medical	['MEDICAL']	['MEDICAL']	['MEDICAL']	['MEDICAL']
	Norebox	WIKIPEDIA	Medical	['MEDICAL']	['MEDICAL']	['INFO']	['INFO']
	Ritlecitinib	WIKIPEDIA	Medical	['MEDICAL']	['MEDICAL']	['MEDICAL']	['MEDICAL']
	Crixivan	WIKIPEDIA	Medical	['MEDICAL']	['MEDICAL']	['MEDICAL']	['MEDICAL']
	Tetraethylammonium	WIKIPEDIA	Medical, Industrial	['MEDICAL', ' INDUSTRIAL']	['INDUSTRIAL', ' MEDICAL']	['MEDICAL', ' INDUSTRIAL']	['INDUSTRIAL']
	Muco-inositol	WIKIPEDIA	Endogenous, Food, Medical	['INFO']	['INFO']	['ENDOGENOUS', ' FOOD']	['INFO']
	Piceatannol	WIKIPEDIA	Food, Medical	['FOOD']	['FOOD', ' MEDICAL']	['FOOD']	['FOOD']
	Gentamicin	WIKIPEDIA	Medical	['MEDICAL', ' INDUSTRIAL']	['MEDICAL']	['MEDICAL']	['MEDICAL']
	Serdemetan	PUBMED	Medical	['MEDICAL']	['MEDICAL']	['MEDICAL']	['INFO']
	Metanopirone	WIKIPEDIA	Medical	['MEDICAL']	['INFO']	['MEDICAL']	['INFO']
	Coretal	WIKIPEDIA	Medical	['MEDICAL']	['MEDICAL']	['INFO']	['MEDICAL']
	Ariflo	WIKIPEDIA	Medical	['INFO']	['MEDICAL']	['MEDICAL']	['INFO']
	Aureolic acid	WIKIPEDIA	Medical	['MEDICAL']	['MEDICAL']	['INFO']	['MEDICAL']
	Dihydroxyphenylacetic acid	WIKIPEDIA	Endogenous, Food, Medical	['ENDOGENOUS', ' FOOD']	['ENDOGENOUS', ' FOOD']	['ENDOGENOUS']	['ENDOGENOUS', ' FOOD']
	Pentoxyverine	WIKIPEDIA	Medical	['MEDICAL']	['MEDICAL']	['MEDICAL']	['MEDICAL']
	Neomercazole	WIKIPEDIA	Medical	['MEDICAL']	['MEDICAL']	['MEDICAL']	['MEDICAL']
	Zotarolimus	WIKIPEDIA	Medical	['MEDICAL', ' INDUSTRIAL']	['MEDICAL']	['MEDICAL']	['MEDICAL']
	Epalrestat	WIKIPEDIA	Medical	['MEDICAL']	['MEDICAL']	['MEDICAL']	['MEDICAL']
	Netilmicin	WIKIPEDIA	Medical	['MEDICAL']	['MEDICAL']	['MEDICAL']	['MEDICAL']
	Ethodin	PUBMED	Medical	['MEDICAL']	['MEDICAL']	['INFO']	['MEDICAL']
	Bropirimine	WIKIPEDIA	Medical	['MEDICAL']	['MEDICAL']	['MEDICAL']	['INFO']
	Bombykol	WIKIPEDIA	Medical	['INFO']	['INDUSTRIAL']	['INFO']	['INFO']
	Isoascorbic acid	WIKIPEDIA	Food, Medical	['FOOD', ' INDUSTRIAL']	['FOOD', ' INDUSTRIAL']	['FOOD', ' INDUSTRIAL']	['FOOD', ' PERSONAL CARE', ' INDUSTRIAL']
	Ascoltin	WIKIPEDIA	Food, Medical	['MEDICAL', ' FOOD', ' PERSONAL CARE']	['INFO']	['INFO']	['INFO']
	Prezista	WIKIPEDIA	Medical	['MEDICAL']	['MEDICAL']	['MEDICAL']	['INFO']
	Aldomet	WIKIPEDIA	Medical	['MEDICAL']	['MEDICAL']	['MEDICAL']	['INFO']
	Sb 9200	PUBMED	Medical	['MEDICAL']	['MEDICAL']	['INFO']	['INFO']
	Ajmaline	WIKIPEDIA	Medical	['MEDICAL', ' FOOD']	['MEDICAL']	['MEDICAL']	['MEDICAL']
	Bucladesine	WIKIPEDIA	Medical	['INFO']	['MEDICAL']	['MEDICAL']	['INFO']
	Segesterone acetate	WIKIPEDIA	Medical	['MEDICAL']	['MEDICAL']	['MEDICAL']	['MEDICAL']
	Sulbutiamine	WIKIPEDIA	Medical	['MEDICAL', ' FOOD']	['MEDICAL', ' FOOD']	['MEDICAL']	['MEDICAL']
	Aspartate	WIKIPEDIA	Endogenous, Food, Medical	['ENDOGENOUS', ' FOOD', ' INDUSTRIAL']	['ENDOGENOUS', ' FOOD']	['ENDOGENOUS', ' FOOD']	['ENDOGENOUS', ' FOOD']
	Asparagic acid	WIKIPEDIA	Endogenous, Food, Medical	['ENDOGENOUS', ' FOOD', ' INDUSTRIAL']	['ENDOGENOUS', ' FOOD']	['INFO']	['INFO']
	Oltipraz	WIKIPEDIA	Medical	['INFO']	['MEDICAL', ' INDUSTRIAL']	['MEDICAL']	['INFO']
	Deoxycytidine	WIKIPEDIA	Endogenous, Food, Medical	['ENDOGENOUS', ' MEDICAL']	['ENDOGENOUS', ' MEDICAL']	['ENDOGENOUS']	['INFO']
	Bacitracin	WIKIPEDIA	Medical	['MEDICAL']	['MEDICAL']	['MEDICAL']	['MEDICAL']
	Fadrozole	WIKIPEDIA	Medical	['MEDICAL']	['MEDICAL']	['MEDICAL']	['MEDICAL']
	Bromvalerylurea	WIKIPEDIA	Medical	['MEDICAL']	['MEDICAL']	['MEDICAL']	['MEDICAL']
	Benoxinate	WIKIPEDIA	Medical	['MEDICAL']	['MEDICAL']	['MEDICAL']	['MEDICAL']
	Alobresib (gs-5829)		Medical	['INFO']	['INFO']	['MEDICAL']	['INFO']
	Stachydrine	WIKIPEDIA	Endogenous, Food, Medical	['FOOD']	['FOOD', ' ENDOGENOUS']	['FOOD', ' ENDOGENOUS']	['INFO']
	Stachydrine hydrochloride	PUBMED	Endogenous, Food, Medical	['MEDICAL']	['MEDICAL']	['INFO']	['INFO']
	Equiproxen	WIKIPEDIA	Medical	['INFO']	['MEDICAL']	['INFO']	['MEDICAL']
	Benzydamine (hydrochloride)	PUBMED	Medical	['MEDICAL']	['MEDICAL']	['MEDICAL']	['MEDICAL']
	Naphazoline	WIKIPEDIA	Medical	['MEDICAL']	['MEDICAL']	['MEDICAL']	['MEDICAL']
	Aggrastat	WIKIPEDIA	Medical	['MEDICAL']	['MEDICAL']	['MEDICAL']	['MEDICAL']
	Phenylalanine	WIKIPEDIA	Food, Medical	['FOOD', ' MEDICAL']	['FOOD', ' ENDOGENOUS', ' MEDICAL']	['ENDOGENOUS', ' FOOD']	['FOOD']
	Jnj39758979	PUBMED	Medical	['MEDICAL']	['MEDICAL']	['INFO']	['INFO']
	Leucosulfan	WIKIPEDIA	Medical	['MEDICAL']	['MEDICAL']	['INFO']	['MEDICAL']
	Evans blue		Medical	['INFO']	['INDUSTRIAL']	['INDUSTRIAL']	['INDUSTRIAL']
	Acetophenetidine	WIKIPEDIA	Medical	['INFO']	['MEDICAL', ' INDUSTRIAL']	['MEDICAL', ' INDUSTRIAL']	['INFO']
	Natulan	WIKIPEDIA	Medical	['MEDICAL']	['MEDICAL']	['MEDICAL']	['MEDICAL']
	Aloxi	WIKIPEDIA	Medical	['MEDICAL']	['MEDICAL']	['MEDICAL']	['MEDICAL']
	Panzem	WIKIPEDIA	Endogenous, Medical	['ENDOGENOUS', ' INFO']	['MEDICAL', ' ENDOGENOUS']	['INFO']	['INFO']
	Carnosine	WIKIPEDIA	Endogenous, Medical	['ENDOGENOUS', ' FOOD', ' PERSONAL CARE']	['ENDOGENOUS', ' FOOD', ' PERSONAL CARE']	['ENDOGENOUS', ' FOOD']	['ENDOGENOUS', 'FOOD', 'PERSONAL CARE']
	Calixarene 0118	PUBMED	Medical	['MEDICAL']	['MEDICAL']	['INFO']	['MEDICAL']
	Hyperium	WIKIPEDIA	Medical	['INFO']	['INFO']	['INFO']	['MEDICAL']
	Farnesol	WIKIPEDIA	Endogenous, Food, Medical, Personal Care	['FOOD', ' PERSONAL CARE', ' INDUSTRIAL']	['PERSONAL CARE', ' FOOD', ' INDUSTRIAL']	['ENDOGENOUS', ' FOOD', ' PERSONAL CARE']	['ENDOGENOUS', ' FOOD', ' PERSONAL CARE']
	Fraxin	WIKIPEDIA	Medical	['INFO']	['INFO']	['FOOD']	['INFO']
	Mendi	WIKIPEDIA	Medical	['INFO']	['INFO']	['INFO']	['INFO']
	Beraprost (sodium)	PUBMED	Medical	['MEDICAL']	['MEDICAL']	['MEDICAL']	['MEDICAL']
	Trileptal	WIKIPEDIA	Medical	['MEDICAL']	['MEDICAL']	['MEDICAL']	['MEDICAL']
	Acid blue 9	WIKIPEDIA	Food, Medical, Personal Care	['FOOD', ' MEDICAL', ' PERSONAL CARE', ' INDUSTRIAL']	['FOOD', ' MEDICAL', ' PERSONAL CARE']	['INDUSTRIAL', ' FOOD', ' PERSONAL CARE']	['FOOD', ' PERSONAL CARE', ' INDUSTRIAL']
	Lucitanib	WIKIPEDIA	Medical	['MEDICAL']	['MEDICAL']	['MEDICAL']	['MEDICAL']
	Dexmedetomidine (hydrochloride)	PUBMED	Medical	['MEDICAL']	['MEDICAL']	['MEDICAL']	['MEDICAL']
	Medetomidine	WIKIPEDIA	Medical	['MEDICAL', ' INDUSTRIAL']	['MEDICAL', ' INDUSTRIAL']	['MEDICAL']	['MEDICAL', ' INDUSTRIAL']
	Pazopanib	WIKIPEDIA	Medical	['MEDICAL']	['MEDICAL']	['MEDICAL']	['MEDICAL']
	Benzonidazole	WIKIPEDIA	Medical	['MEDICAL']	['MEDICAL']	['MEDICAL']	['MEDICAL']
	Dicycloverine	WIKIPEDIA	Medical	['MEDICAL']	['MEDICAL']	['MEDICAL']	['MEDICAL']
	Metronidazole benzoate	WIKIPEDIA	Medical	['MEDICAL']	['MEDICAL']	['MEDICAL']	['MEDICAL']
	Raunormine	WIKIPEDIA	Medical	['MEDICAL', ' FOOD']	['INFO']	['INFO']	['MEDICAL']
	Golidocitinib	WIKIPEDIA	Medical	['INFO']	['MEDICAL']	['MEDICAL']	['MEDICAL']
	Saccharine	WIKIPEDIA	Food, Medical	['FOOD', ' INDUSTRIAL']	['FOOD', ' INDUSTRIAL']	['FOOD']	['FOOD']
	Krebiozon	WIKIPEDIA	Endogenous, Food, Medical, Personal Care	['INFO']	['INFO', ' ENDOGENOUS', ' FOOD', ' MEDICAL']	['MEDICAL']	['INFO']
	Quizartinib	WIKIPEDIA	Medical	['MEDICAL']	['MEDICAL']	['MEDICAL']	['MEDICAL']
	Hlorogenic acid	WIKIPEDIA	Food, Medical	['FOOD']	['FOOD', ' INFO']	['FOOD']	['FOOD']
	Neochlorogenic acid	WIKIPEDIA	Food, Medical	['FOOD']	['FOOD']	['FOOD']	['FOOD']
	Betamipron	WIKIPEDIA	Medical	['MEDICAL']	['MEDICAL']	['MEDICAL']	['MEDICAL']
	Emamectin benzoate	WIKIPEDIA	Medical	['INDUSTRIAL']	['INDUSTRIAL']	['INDUSTRIAL']	['INDUSTRIAL']
	Tesaglitazar	WIKIPEDIA	Medical	['INFO']	['MEDICAL']	['MEDICAL']	['INFO']
	Sebacic acid	WIKIPEDIA	Endogenous, Food, Medical, Personal Care	['INDUSTRIAL', ' ENDOGENOUS', ' PERSONAL CARE']	['INDUSTRIAL', ' PERSONAL CARE', ' ENDOGENOUS']	['INDUSTRIAL', ' FOOD']	['INDUSTRIAL', ' PERSONAL CARE']
	Epamin	WIKIPEDIA	Medical	['MEDICAL']	['MEDICAL']	['INFO']	['MEDICAL']
	Taxifoliol	WIKIPEDIA	Food, Medical	['FOOD', ' PERSONAL CARE', ' INFO']	['FOOD', ' MEDICAL']	['FOOD']	['FOOD', ' PERSONAL CARE']
	Sungard	WIKIPEDIA	Medical, Personal Care	['INFO']	['INDUSTRIAL']	['INFO']	['INDUSTRIAL']
	Ajatin	WIKIPEDIA	Medical, Industrial	['INFO']	['INFO']	['INFO']	['MEDICAL', ' PERSONAL CARE']
	Tropin	WIKIPEDIA	Medical	['INFO']	['INFO']	['INFO']	['INFO']
	Perhexiline maleate	PUBMED	Medical	['MEDICAL']	['MEDICAL']	['MEDICAL']	['MEDICAL']
	Angiotensin ii human (acetate)	PUBMED	Endogenous, Medical	['MEDICAL', ' ENDOGENOUS']	['MEDICAL', ' ENDOGENOUS']	['MEDICAL', ' ENDOGENOUS']	['ENDOGENOUS', 'MEDICAL']
	Linerixibat	PUBMED	Food, Medical, Personal Care	['MEDICAL']	['MEDICAL']	['MEDICAL']	['MEDICAL']
	Integrilin	WIKIPEDIA	Medical	['MEDICAL']	['MEDICAL']	['MEDICAL']	['MEDICAL']
	White sugar	WIKIPEDIA	Food, Medical	['FOOD']	['FOOD']	['FOOD']	['FOOD']
	Ly 294002	PUBMED	Medical	['INFO']	['MEDICAL']	['INDUSTRIAL']	['INFO']
	Dehydroepiandrosterone sulphate	WIKIPEDIA	Endogenous, Medical	['ENDOGENOUS', ' MEDICAL']	['ENDOGENOUS', ' MEDICAL']	['ENDOGENOUS']	['ENDOGENOUS', ' MEDICAL']
	Streptogramin a	WIKIPEDIA	Medical	['MEDICAL', ' INDUSTRIAL']	['MEDICAL', ' INDUSTRIAL']	['MEDICAL']	['MEDICAL']
	Nigericin	WIKIPEDIA	Medical	['INFO']	['MEDICAL', ' INDUSTRIAL']	['INFO']	['INFO']
	Cefetamet pivoxil	WIKIPEDIA	Medical	['MEDICAL']	['MEDICAL']	['MEDICAL']	['INFO']
	Theanine	WIKIPEDIA	Food, Medical	['FOOD', ' PERSONAL CARE']	['FOOD', ' MEDICAL']	['FOOD']	['FOOD']
	Aleglitazar	WIKIPEDIA	Medical	['INFO']	['MEDICAL']	['MEDICAL']	['INFO']
	Nicotinamide mononucleotide	WIKIPEDIA	Endogenous, Medical	['MEDICAL', ' ENDOGENOUS', ' FOOD']	['MEDICAL', ' FOOD', ' ENDOGENOUS']	['ENDOGENOUS', ' FOOD']	['ENDOGENOUS', ' FOOD']
	Benecid	WIKIPEDIA	Medical	['MEDICAL']	['MEDICAL']	['INFO']	['MEDICAL']
	Prostide	WIKIPEDIA	Medical	['MEDICAL']	['MEDICAL']	['INFO']	['MEDICAL']
	Rapidosept	WIKIPEDIA	Medical	['MEDICAL', ' PERSONAL CARE']	['MEDICAL', ' PERSONAL CARE']	['INFO']	['MEDICAL', ' PERSONAL CARE']
	Hydroxyprogesterone	WIKIPEDIA	Endogenous, Medical	['ENDOGENOUS']	['ENDOGENOUS', ' MEDICAL']	['MEDICAL', ' ENDOGENOUS']	['ENDOGENOUS', 'MEDICAL']
	Onametostat	PUBMED	Medical	['MEDICAL']	['MEDICAL']	['MEDICAL']	['INFO']
	Etidronate	WIKIPEDIA	Medical, Personal Care	['MEDICAL', ' INDUSTRIAL', ' PERSONAL CARE']	['MEDICAL', ' INDUSTRIAL', ' PERSONAL CARE']	['MEDICAL']	['MEDICAL']
	Fesoterodine	WIKIPEDIA	Medical	['MEDICAL']	['MEDICAL']	['MEDICAL']	['MEDICAL']
	Asparagine	WIKIPEDIA	Endogenous, Medical	['ENDOGENOUS', ' FOOD']	['ENDOGENOUS', ' FOOD']	['ENDOGENOUS', ' FOOD']	['ENDOGENOUS', ' FOOD']
	Altheine	WIKIPEDIA	Endogenous, Medical	['ENDOGENOUS', ' FOOD']	['ENDOGENOUS', ' FOOD']	['INFO']	['INFO']
	Pinaverium	WIKIPEDIA	Medical	['MEDICAL']	['MEDICAL']	['MEDICAL']	['INFO']
	Cavinton	WIKIPEDIA	Medical	['MEDICAL', ' INDUSTRIAL']	['MEDICAL']	['MEDICAL']	['MEDICAL']
	Creatinina	WIKIPEDIA	Endogenous, Medical	['INFO']	['INFO']	['ENDOGENOUS']	['INFO']
	Furagin	PUBMED	Medical	['MEDICAL']	['MEDICAL']	['MEDICAL']	['MEDICAL']
	Fluorexon	WIKIPEDIA	Medical	['INDUSTRIAL']	['INDUSTRIAL', ' MEDICAL']	['INDUSTRIAL']	['MEDICAL']
	Longastatin	WIKIPEDIA	Medical	['MEDICAL']	['MEDICAL']	['INFO']	['MEDICAL']
	Dihydroergocristine	WIKIPEDIA	Medical	['INFO']	['MEDICAL']	['MEDICAL']	['MEDICAL']
	Stutgin	WIKIPEDIA	Medical	['MEDICAL']	['MEDICAL']	['INFO']	['MEDICAL']
	Triptolid	WIKIPEDIA	Medical	['INDUSTRIAL']	['MEDICAL', ' INDUSTRIAL']	['INFO']	['INFO']
	Berbamine	WIKIPEDIA	Medical	['MEDICAL']	['MEDICAL']	['INFO']	['MEDICAL']
	Pyridine-3-carboxamide	WIKIPEDIA	Endogenous, Food, Medical, Personal Care	['MEDICAL', ' ENDOGENOUS', ' FOOD', ' PERSONAL CARE']	['MEDICAL', ' FOOD', ' ENDOGENOUS']	['MEDICAL', ' FOOD']	['INFO']
	Am 803	PUBMED	Medical	['MEDICAL']	['MEDICAL']	['INFO']	['INFO']
	Acetovanillone	WIKIPEDIA	Medical	['FOOD', ' PERSONAL CARE', ' INFO']	['MEDICAL', ' FOOD']	['FOOD', ' INDUSTRIAL']	['Acetovanillone', ' also known as apocynin', ' is classified as MEDICAL', ' FOOD', ' and PERSONAL CARE. It has been investigated for treating conditions such as bronchial asthma and chronic obstructive pulmonary disease. ([medicinesfaq.com](https://www.medicinesfaq.com/brand/acetovanillone?utm_source=openai)) Additionally', ' its sweet', ' vanilla-like aroma makes it suitable for use in food fla…
	Hyodesoxycholic acid	WIKIPEDIA	Endogenous, Medical	['ENDOGENOUS', ' INDUSTRIAL']	['ENDOGENOUS', ' INDUSTRIAL']	['INFO']	['INFO']
	Ultravist	WIKIPEDIA	Medical	['MEDICAL']	['MEDICAL']	['MEDICAL']	['MEDICAL']
	Fertirelin	WIKIPEDIA	Medical	['INFO']	['MEDICAL']	['MEDICAL']	['INFO']
	Orthophenanthroline	WIKIPEDIA	Medical	['INDUSTRIAL']	['INDUSTRIAL']	['INDUSTRIAL']	['INDUSTRIAL']
	Proglumide	WIKIPEDIA	Medical	['MEDICAL']	['MEDICAL']	['MEDICAL']	['MEDICAL']
	Aminoethanoic acid	WIKIPEDIA	Food, Medical, Personal Care	['ENDOGENOUS', ' FOOD', ' INDUSTRIAL']	['ENDOGENOUS', ' FOOD', ' INDUSTRIAL', ' MEDICAL']	['ENDOGENOUS', ' FOOD']	['INFO']
	(e)-ethyl p-methoxycinnamate		Medical, Personal Care	['INFO']	['INFO']	['PERSONAL CARE', ' FOOD']	['INFO']
	Talipexole	WIKIPEDIA	Medical	['MEDICAL']	['MEDICAL']	['MEDICAL']	['MEDICAL']
	Cilastatin	WIKIPEDIA	Medical	['MEDICAL']	['MEDICAL']	['MEDICAL']	['MEDICAL']
	Pregnenolone sulfate	WIKIPEDIA	Endogenous, Medical	['ENDOGENOUS']	['ENDOGENOUS']	['ENDOGENOUS']	['ENDOGENOUS']
	Paquinimod	PUBMED	Medical	['MEDICAL']	['MEDICAL']	['MEDICAL']	['INFO']
	Uridine monophosphate	WIKIPEDIA	Endogenous, Food, Medical	['ENDOGENOUS', ' FOOD']	['ENDOGENOUS', ' FOOD']	['ENDOGENOUS', ' FOOD']	['ENDOGENOUS', 'FOOD', 'MEDICAL']
	Naringenin 7-methyl ether	WIKIPEDIA	Food, Medical	['INFO']	['FOOD', ' INFO']	['INFO']	['INFO']
	Pantethine	WIKIPEDIA	Endogenous, Medical	['MEDICAL', ' FOOD']	['FOOD', ' MEDICAL']	['MEDICAL', ' FOOD']	['MEDICAL', ' FOOD', ' PERSONAL CARE']
	Vitamin k2	WIKIPEDIA	Endogenous, Food, Medical	['FOOD', ' ENDOGENOUS', ' MEDICAL']	['FOOD', ' ENDOGENOUS', ' MEDICAL']	['FOOD', ' MEDICAL']	['FOOD']
	Adamantylamine	WIKIPEDIA	Medical	['MEDICAL']	['MEDICAL']	['INDUSTRIAL']	['INFO']
	Vapendavir	PUBMED	Medical	['MEDICAL']	['MEDICAL']	['MEDICAL']	['INFO']
	Aprocitentan	WIKIPEDIA	Medical	['MEDICAL']	['MEDICAL']	['MEDICAL']	['MEDICAL']
	Maltose monohydrate	PUBMED	Food, Medical	['FOOD']	['INFO']	['FOOD']	['FOOD', ' MEDICAL']
	Lactose, anhydrous	PUBMED	Medical	['FOOD', ' MEDICAL', ' PERSONAL CARE']	['FOOD', ' MEDICAL', ' PERSONAL CARE']	['FOOD']	['FOOD', 'MEDICAL']
	Capisten	WIKIPEDIA	Medical	['MEDICAL']	['MEDICAL']	['INFO']	['INFO']
	Ketoprofen	WIKIPEDIA	Medical	['MEDICAL']	['MEDICAL']	['MEDICAL']	['MEDICAL']
	Acetic acid amide	WIKIPEDIA	Medical, Industrial	['INDUSTRIAL']	['INDUSTRIAL']	['INFO']	['INDUSTRIAL', ' FOOD']
	Carboprost (tromethamine)	PUBMED	Medical	['MEDICAL']	['MEDICAL']	['MEDICAL']	['MEDICAL']
	Hydrocortisone cypionate	WIKIPEDIA	Medical	['MEDICAL']	['MEDICAL']	['MEDICAL']	['MEDICAL']
	Meropenem	WIKIPEDIA	Medical	['MEDICAL']	['MEDICAL']	['MEDICAL']	['MEDICAL']
	Midecamycin	WIKIPEDIA	Medical	['MEDICAL']	['MEDICAL']	['MEDICAL']	['MEDICAL']
	(rs)-mcpg	PUBMED	Medical	['INFO']	['INFO']	['INFO']	['INFO']
	Methylethylene glycol	WIKIPEDIA	Food, Medical, Personal Care, Industrial	['FOOD', ' MEDICAL', ' PERSONAL CARE', ' INDUSTRIAL']	['FOOD', ' INDUSTRIAL', ' MEDICAL', ' PERSONAL CARE']	['INFO']	['INFO']
	(r)-1,2-propanediol	PUBMED	Food, Medical, Personal Care, Industrial	['INDUSTRIAL', ' FOOD']	['INDUSTRIAL', ' FOOD']	['INFO']	['INDUSTRIAL', ' PERSONAL CARE']
	(s)-1,2-propanediol	PUBMED	Food, Medical, Personal Care, Industrial	['INDUSTRIAL']	['INDUSTRIAL']	['INFO']	['INFO']
	Eurax	WIKIPEDIA	Medical	['MEDICAL']	['MEDICAL']	['MEDICAL']	['MEDICAL']
	Follicular hormone	WIKIPEDIA	Endogenous, Food, Medical	['ENDOGENOUS', ' MEDICAL']	['ENDOGENOUS', ' MEDICAL']	['INFO']	['ENDOGENOUS', ' MEDICAL']
	Cubicin	WIKIPEDIA	Medical	['MEDICAL']	['MEDICAL']	['MEDICAL']	['MEDICAL']
	Melitoxin	WIKIPEDIA	Medical	['INFO']	['MEDICAL', ' FOOD']	['INFO']	['INFO']
	Sacubitrilat	WIKIPEDIA	Drug metabolite	['MEDICAL']	['MEDICAL']	['MEDICAL']	['MEDICAL']
	Ameile	WIKIPEDIA	Medical	['MEDICAL']	['MEDICAL']	['INFO']	['INFO']
	Butyl phthalate	WIKIPEDIA	Medical, Personal Care, Industrial	['INDUSTRIAL']	['INDUSTRIAL', ' PERSONAL CARE']	['INDUSTRIAL']	['INDUSTRIAL', ' PERSONAL CARE']
	Delalutin	WIKIPEDIA	Medical	['MEDICAL']	['MEDICAL']	['MEDICAL']	['MEDICAL']
	Lamasil	WIKIPEDIA	Medical	['MEDICAL']	['MEDICAL']	['MEDICAL']	['MEDICAL']
	Prexasertib	WIKIPEDIA	Medical	['MEDICAL']	['MEDICAL']	['MEDICAL']	['MEDICAL']
	Rosmarinic acid	WIKIPEDIA	Food, Medical	['FOOD', ' PERSONAL CARE']	['FOOD', ' PERSONAL CARE']	['FOOD', ' PERSONAL CARE']	['FOOD', ' PERSONAL CARE']
	Beselna	WIKIPEDIA	Medical	['MEDICAL']	['MEDICAL']	['INFO']	['INFO']
	Napabucasin	PUBMED	Medical	['MEDICAL']	['MEDICAL']	['MEDICAL']	['MEDICAL']
	Pargyline	WIKIPEDIA	Medical	['MEDICAL']	['MEDICAL']	['MEDICAL']	['MEDICAL']
	Marcumar	WIKIPEDIA	Medical	['MEDICAL']	['MEDICAL']	['MEDICAL']	['MEDICAL']
	Tricyclazole	PUBMED	Food, Medical	['INDUSTRIAL']	['INDUSTRIAL', ' FOOD']	['INDUSTRIAL']	['INDUSTRIAL']
	Pramoxine	WIKIPEDIA	Medical	['MEDICAL', ' PERSONAL CARE']	['MEDICAL']	['MEDICAL']	['MEDICAL', ' PERSONAL CARE']
	Liskantin	WIKIPEDIA	Medical	['MEDICAL']	['MEDICAL']	['MEDICAL']	['MEDICAL']
	Phosphocreatine (disodium)	PUBMED	Endogenous, Medical	['INFO']	['INFO']	['ENDOGENOUS', ' MEDICAL']	['ENDOGENOUS', ' MEDICAL']
	Peficitinib	WIKIPEDIA	Medical	['MEDICAL']	['MEDICAL']	['MEDICAL']	['MEDICAL']
	Tamsulosinum	WIKIPEDIA	Medical	['MEDICAL']	['MEDICAL']	['MEDICAL']	['MEDICAL']
	Circadin	WIKIPEDIA	Endogenous, Food, Medical	['MEDICAL', ' ENDOGENOUS', ' FOOD']	['MEDICAL', ' ENDOGENOUS', ' FOOD']	['MEDICAL']	['MEDICAL', ' ENDOGENOUS']
	Deprodone propionate	PUBMED	Medical	['MEDICAL']	['MEDICAL']	['MEDICAL']	['INFO']
	Ara-u	PUBMED	Endogenous, Medical	['MEDICAL']	['MEDICAL']	['MEDICAL']	['INFO']
	Uridine	WIKIPEDIA	Endogenous, Medical	['ENDOGENOUS', ' FOOD']	['ENDOGENOUS', ' FOOD']	['ENDOGENOUS', ' FOOD']	['ENDOGENOUS', ' FOOD', ' MEDICAL']
	Ononitol	WIKIPEDIA	Food, Medical	['INFO']	['INFO']	['FOOD']	['INFO']
	Quebrachitol	WIKIPEDIA	Food, Medical	['INFO']	['FOOD', ' INDUSTRIAL']	['FOOD']	['INFO']
	Xavin	WIKIPEDIA	Medical	['INFO']	['INFO']	['INFO']	['MEDICAL']
	Irosustat	WIKIPEDIA	Medical	['MEDICAL']	['MEDICAL']	['MEDICAL']	['INFO']
	Bornan-2-one	WIKIPEDIA	Food, Medical	['FOOD', ' PERSONAL CARE', ' INDUSTRIAL']	['MEDICAL', ' PERSONAL CARE', ' FOOD', ' INDUSTRIAL']	['INFO']	['FOOD', ' PERSONAL CARE', ' INDUSTRIAL']
	Borneol	WIKIPEDIA	Food, Medical	['FOOD', ' PERSONAL CARE', ' MEDICAL']	['FOOD', ' MEDICAL', ' PERSONAL CARE']	['FOOD', ' PERSONAL CARE', ' INDUSTRIAL']	['FOOD', ' PERSONAL CARE', ' INDUSTRIAL']
	Isoborneol	WIKIPEDIA	Food, Medical	['INFO']	['INDUSTRIAL']	['FOOD', ' INDUSTRIAL', ' PERSONAL CARE']	['FOOD', ' PERSONAL CARE', ' INDUSTRIAL']
	Linolenate	WIKIPEDIA	Food, Medical, Personal Care	['FOOD']	['FOOD', ' ENDOGENOUS']	['ENDOGENOUS', ' FOOD']	['FOOD']
	Hexoral	WIKIPEDIA	Medical	['MEDICAL']	['MEDICAL']	['MEDICAL']	['MEDICAL']
	Phenylethanal	WIKIPEDIA	Endogenous, Food, Medical	['ENDOGENOUS', ' FOOD', ' PERSONAL CARE', ' INDUSTRIAL']	['INDUSTRIAL', ' FOOD', ' PERSONAL CARE', ' ENDOGENOUS']	['INFO']	['FOOD', ' PERSONAL CARE']
	Preladenant	WIKIPEDIA	Medical	['INFO']	['MEDICAL']	['MEDICAL']	['INFO']
	Teranol	WIKIPEDIA	Medical	['INFO']	['INDUSTRIAL', ' MEDICAL']	['INFO']	['INFO']
	Desfesoterodine	WIKIPEDIA	Endogenous, Medical	['MEDICAL']	['MEDICAL']	['MEDICAL']	['MEDICAL']
	Tagrisso	WIKIPEDIA	Medical	['MEDICAL']	['MEDICAL']	['MEDICAL']	['MEDICAL']
	Em 652; em-652; em652; sch57068; sch-57068; sch 57068	PUBMED	Medical	['MEDICAL']	['MEDICAL']	['INFO']	['INFO']
	Apimostinel	WIKIPEDIA	Medical	['MEDICAL']	['MEDICAL']	['MEDICAL']	['MEDICAL']
	Morpholinopropane sulfonic acid	PUBMED	Medical	['INFO']	['INDUSTRIAL', ' INFO']	['INDUSTRIAL']	['INFO']
	Aminoimidazole carboxamide	PUBMED	Endogenous, Medical	['MEDICAL']	['MEDICAL']	['INFO']	['INFO']
	Zearalanol	WIKIPEDIA	Food, Medical	['INFO']	['INFO']	['INFO']	['INFO']
	Isoliquiritigenin	WIKIPEDIA	Food, Medical	['FOOD', ' MEDICAL']	['FOOD', ' MEDICAL']	['FOOD']	['FOOD']
	Benzophenone-3	WIKIPEDIA	Medical	['PERSONAL CARE', ' INDUSTRIAL', ' FOOD']	['PERSONAL CARE', ' INDUSTRIAL']	['PERSONAL CARE']	['PERSONAL CARE', ' INDUSTRIAL']
	Cefonicid (sodium)	PUBMED	Medical	['MEDICAL']	['MEDICAL']	['MEDICAL']	['MEDICAL']
	Oxamycin	WIKIPEDIA	Medical	['MEDICAL']	['MEDICAL']	['MEDICAL']	['MEDICAL']
	Cycloserine	WIKIPEDIA	Medical	['MEDICAL']	['MEDICAL']	['MEDICAL']	['MEDICAL']
	Ebselen	WIKIPEDIA	Medical	['MEDICAL', ' INDUSTRIAL']	['MEDICAL']	['MEDICAL', ' INDUSTRIAL']	['INFO']
	Dynacin	WIKIPEDIA	Medical	['MEDICAL']	['MEDICAL']	['MEDICAL']	['MEDICAL']
	Crenolanib	WIKIPEDIA	Medical	['MEDICAL']	['MEDICAL']	['MEDICAL']	['INFO']
	Suplatast	WIKIPEDIA	Medical	['MEDICAL']	['MEDICAL']	['MEDICAL']	['MEDICAL']
	P-tyramine	WIKIPEDIA	Food, Medical	['ENDOGENOUS', ' FOOD']	['FOOD', ' ENDOGENOUS']	['ENDOGENOUS', ' FOOD']	['ENDOGENOUS', 'FOOD']
	Thioproline	WIKIPEDIA	Medical	['INFO']	['INFO']	['INFO']	['INFO']
	Ceftezol	WIKIPEDIA	Medical	['MEDICAL']	['MEDICAL']	['MEDICAL']	['MEDICAL']
	Ixempra	WIKIPEDIA	Medical	['MEDICAL']	['MEDICAL']	['MEDICAL']	['MEDICAL']
	Gluconorm	WIKIPEDIA	Medical	['MEDICAL']	['MEDICAL']	['INFO']	['MEDICAL']
	Nilvadipine	WIKIPEDIA	Medical	['MEDICAL']	['MEDICAL']	['MEDICAL']	['MEDICAL']
	Lopirin	WIKIPEDIA	Medical	['MEDICAL']	['INFO']	['INFO']	['MEDICAL']
	Dexpramipexole	WIKIPEDIA	Medical	['MEDICAL']	['MEDICAL']	['MEDICAL']	['INFO']
	Pramipexol	WIKIPEDIA	Medical	['MEDICAL']	['MEDICAL']	['MEDICAL']	['MEDICAL']
	Calcort	WIKIPEDIA	Medical	['MEDICAL']	['MEDICAL']	['MEDICAL']	['MEDICAL']
	Vesicare	WIKIPEDIA	Medical	['MEDICAL']	['MEDICAL']	['MEDICAL']	['MEDICAL']
	Trexall	WIKIPEDIA	Medical	['MEDICAL']	['MEDICAL']	['MEDICAL']	['MEDICAL']
	Manna sugar	WIKIPEDIA	Food, Medical	['MEDICAL', ' FOOD', ' INDUSTRIAL']	['MEDICAL', ' FOOD', ' INDUSTRIAL']	['INFO']	['INFO']
	Glucitol	WIKIPEDIA	Food, Medical	['MEDICAL', ' ENDOGENOUS', ' FOOD', ' PERSONAL CARE', ' INDUSTRIAL']	['FOOD', ' MEDICAL', ' PERSONAL CARE']	['FOOD']	['INFO']
	Galactitol	WIKIPEDIA	Food, Medical	['ENDOGENOUS']	['ENDOGENOUS', ' FOOD']	['ENDOGENOUS', ' FOOD']	['ENDOGENOUS', ' FOOD']
	Kusaginin	WIKIPEDIA	Food, Medical	['INFO']	['INFO']	['INFO']	['INFO']
	Tyrosine, 3-nitro-	PUBMED	Endogenous, Medical	['INFO']	['INFO']	['INFO']	['INFO']
	Lullan	WIKIPEDIA	Medical	['MEDICAL']	['MEDICAL']	['INFO']	['MEDICAL']
	Cassic acid	WIKIPEDIA	Food, Medical	['MEDICAL', ' FOOD']	['FOOD', ' MEDICAL']	['INFO']	['INFO']
	Valinomycin	WIKIPEDIA	Medical	['INFO']	['MEDICAL', ' INDUSTRIAL']	['INDUSTRIAL']	['INFO']
	Diethylamino hydroxybenzoyl hexyl benzoate	WIKIPEDIA	Medical, Personal Care	['PERSONAL CARE']	['PERSONAL CARE']	['PERSONAL CARE']	['PERSONAL CARE']
	Sulphonamide	WIKIPEDIA	Medical	['INFO']	['MEDICAL', ' INDUSTRIAL']	['INFO']	['INFO']
	Hypoxanthine	WIKIPEDIA	Endogenous, Food, Medical	['ENDOGENOUS']	['ENDOGENOUS', ' FOOD', ' MEDICAL']	['ENDOGENOUS', ' FOOD']	['ENDOGENOUS']
	Hesperidin methylchalcone	PUBMED	Medical	['INFO']	['MEDICAL']	['MEDICAL', ' FOOD']	['PERSONAL CARE']
	Pyropheophorbide-a	PUBMED	Medical	['MEDICAL']	['MEDICAL']	['INFO']	['INFO']
	Deticene	WIKIPEDIA	Medical	['MEDICAL']	['MEDICAL']	['INFO']	['MEDICAL']
	Olmutinib	WIKIPEDIA	Medical	['MEDICAL']	['MEDICAL']	['MEDICAL']	['MEDICAL']
	Artemisone	PUBMED	Medical	['MEDICAL']	['MEDICAL']	['MEDICAL']	['INFO']
	Resminostat	WIKIPEDIA	Medical	['MEDICAL']	['MEDICAL']	['MEDICAL']	['MEDICAL']
	Benoral	WIKIPEDIA	Medical	['MEDICAL']	['MEDICAL']	['INFO']	['INFO']
	Darusentan	WIKIPEDIA	Medical	['INFO']	['MEDICAL']	['MEDICAL']	['INFO']
	Zudan	WIKIPEDIA	Medical	['INFO']	['INFO']	['INFO']	['INFO']
	N-butyric acid	WIKIPEDIA	Endogenous, Food, Medical	['ENDOGENOUS', ' FOOD', ' INDUSTRIAL']	['FOOD', ' INDUSTRIAL', ' ENDOGENOUS']	['FOOD', ' ENDOGENOUS', ' INDUSTRIAL']	['ENDOGENOUS', 'FOOD', 'INDUSTRIAL']
	Uvic acid	WIKIPEDIA	Endogenous, Food, Medical	['FOOD', ' INDUSTRIAL', ' PERSONAL CARE', ' MEDICAL']	['FOOD', ' INDUSTRIAL']	['INFO']	['INFO']
	Tigan	WIKIPEDIA	Medical	['MEDICAL']	['MEDICAL']	['MEDICAL']	['MEDICAL']
	Dimethylglycine	WIKIPEDIA	Endogenous, Medical	['ENDOGENOUS', ' FOOD']	['FOOD', ' ENDOGENOUS', ' MEDICAL']	['ENDOGENOUS', ' FOOD']	['Dimethylglycine (DMG) is a derivative of the amino acid glycine', ' found in small amounts in foods such as beans', ' cereal grains', ' and liver. ([foodb.ca](https://foodb.ca/compounds/FDB021893?utm_source=openai)) It is also produced endogenously in the human body during the metabolism of choline. ([en.wikipedia.org](https://en.wikipedia.org/wiki/Dimethylglycine?utm_source=openai)) DMG has be…
	Methionine	WIKIPEDIA	Food, Medical	['ENDOGENOUS', ' FOOD', ' INDUSTRIAL']	['FOOD', ' ENDOGENOUS']	['ENDOGENOUS', ' FOOD']	['FOOD', ' PERSONAL CARE', ' INDUSTRIAL']
	Cymethion	WIKIPEDIA	Food, Medical	['FOOD', ' INDUSTRIAL']	['INFO']	['INFO']	['Cymethion is a synonym for L-methionine', ' an essential amino acid. ([pharmacompass.com](https://www.pharmacompass.com/chemistry-chemical-name/s-2-amino-4-methylmercapto-butyric-acid?utm_source=openai)) It is not produced endogenously by the human body and must be obtained through the diet. L-methionine is present in various natural food items', ' classifying it under FOOD. Additionally', ' it…
	Homocysteine	WIKIPEDIA	Endogenous, Medical	['ENDOGENOUS']	['ENDOGENOUS']	['ENDOGENOUS']	['ENDOGENOUS']
	Biston	WIKIPEDIA	Medical	['INFO']	['INFO']	['INFO']	['MEDICAL']
	Bremelanotide	WIKIPEDIA	Medical	['MEDICAL']	['MEDICAL']	['MEDICAL']	['MEDICAL']
	Bilignost	WIKIPEDIA	Medical	['MEDICAL']	['MEDICAL']	['MEDICAL']	['INFO']
	Fosfosal	PUBMED	Medical	['MEDICAL']	['MEDICAL']	['INFO']	['INFO']
	Sarpogrelate	WIKIPEDIA	Medical	['MEDICAL']	['MEDICAL']	['MEDICAL']	['MEDICAL']
	Zurampic	WIKIPEDIA	Medical	['MEDICAL']	['MEDICAL']	['MEDICAL']	['MEDICAL']
	Velpatasvir	WIKIPEDIA	Medical	['MEDICAL']	['MEDICAL']	['MEDICAL']	['MEDICAL']
	Sandomigran	WIKIPEDIA	Medical	['MEDICAL']	['MEDICAL']	['MEDICAL']	['INFO']
	Suramine	WIKIPEDIA	Medical	['MEDICAL']	['MEDICAL']	['MEDICAL']	['MEDICAL']
	Artesunate	WIKIPEDIA	Medical	['MEDICAL']	['MEDICAL']	['MEDICAL']	['MEDICAL']
	Ligustrazine	WIKIPEDIA	Food, Medical	['FOOD']	['FOOD', ' INFO']	['MEDICAL', ' FOOD']	['MEDICAL', ' FOOD']
	Piperonylbutoxide	WIKIPEDIA	Medical	['INDUSTRIAL']	['INDUSTRIAL']	['INDUSTRIAL', ' PERSONAL CARE']	['MEDICAL', ' PERSONAL CARE', ' INDUSTRIAL']
	Temocapril	WIKIPEDIA	Medical	['MEDICAL']	['MEDICAL']	['MEDICAL']	['MEDICAL']
	Sn 38 lactone	PUBMED	Endogenous, Medical	['MEDICAL']	['MEDICAL']	['INFO']	['MEDICAL']
	Zibotentan	WIKIPEDIA	Medical	['MEDICAL']	['MEDICAL']	['MEDICAL']	['INFO']
	Para-hydroxybenzoic acid	WIKIPEDIA	Endogenous, Food, Medical	['FOOD', ' PERSONAL CARE', ' INDUSTRIAL']	['FOOD', ' INDUSTRIAL', ' PERSONAL CARE', ' MEDICAL']	['FOOD', ' INDUSTRIAL']	['FOOD', ' PERSONAL CARE', ' INDUSTRIAL']
	Metopiron	WIKIPEDIA	Medical	['MEDICAL']	['MEDICAL']	['MEDICAL']	['MEDICAL']
	Enaroy	WIKIPEDIA	Medical	['MEDICAL']	['MEDICAL']	['INFO']	['MEDICAL']
	Eliglustat	WIKIPEDIA	Medical	['MEDICAL']	['MEDICAL']	['MEDICAL']	['MEDICAL']
	Talabostat	PUBMED	Medical	['MEDICAL']	['MEDICAL']	['MEDICAL']	['INFO']
	Sulbactam	WIKIPEDIA	Medical	['MEDICAL']	['MEDICAL']	['MEDICAL']	['MEDICAL']
	Tosyl-arginine methyl ester	PUBMED	Medical	['INFO']	['INFO']	['INFO']	['INFO']
	Daclatasvir dihydrochloride	WIKIPEDIA	Medical	['MEDICAL']	['MEDICAL']	['MEDICAL']	['MEDICAL']
	Elacytarabine	PUBMED	Medical	['MEDICAL']	['MEDICAL']	['MEDICAL']	['INFO']
	Methazolamide	WIKIPEDIA	Medical	['MEDICAL']	['MEDICAL']	['MEDICAL']	['MEDICAL']
	Indotecan	PUBMED	Medical	['MEDICAL']	['MEDICAL']	['MEDICAL']	['INFO']
	Androstenolone	WIKIPEDIA	Endogenous, Medical	['ENDOGENOUS', ' MEDICAL', ' INFO']	['ENDOGENOUS', ' MEDICAL']	['ENDOGENOUS']	['ENDOGENOUS', 'MEDICAL']
	Trioxysalen	WIKIPEDIA	Medical	['MEDICAL', ' INDUSTRIAL']	['MEDICAL', ' INDUSTRIAL']	['MEDICAL']	['MEDICAL', ' FOOD']
	Octocrilene	WIKIPEDIA	Medical, Personal Care	['PERSONAL CARE']	['PERSONAL CARE']	['PERSONAL CARE']	['PERSONAL CARE']
	Ethyl hexyl salicylate	WIKIPEDIA	Medical, Personal Care	['PERSONAL CARE']	['PERSONAL CARE']	['PERSONAL CARE']	['PERSONAL CARE']
	Calpain inhibitor i	PUBMED	Medical	['MEDICAL']	['MEDICAL']	['INFO']	['INFO']
	Sapropterin (dihydrochloride)	PUBMED	Medical	['MEDICAL']	['MEDICAL']	['MEDICAL', ' ENDOGENOUS']	['MEDICAL', ' ENDOGENOUS']
	Arresten	WIKIPEDIA	Medical	['ENDOGENOUS']	['INFO']	['INFO']	['INFO']
	Pterophene	WIKIPEDIA	Medical	['INFO']	['MEDICAL']	['INFO']	['INFO']
	Thiotepa	WIKIPEDIA	Medical	['MEDICAL', ' INDUSTRIAL']	['MEDICAL']	['MEDICAL', ' INDUSTRIAL']	['MEDICAL']
	Gamma oryzanol	WIKIPEDIA	Food, Medical	['FOOD', ' PERSONAL CARE']	['FOOD', ' MEDICAL', ' PERSONAL CARE']	['FOOD', ' PERSONAL CARE']	['FOOD', ' PERSONAL CARE']
	Amuvatinib	PUBMED	Medical	['MEDICAL']	['MEDICAL']	['MEDICAL']	['INFO']
	Hydrocortisone probutate	WIKIPEDIA	Endogenous, Medical	['MEDICAL']	['MEDICAL', ' ENDOGENOUS']	['MEDICAL']	['MEDICAL']
	Ro 13-7410	PUBMED	Medical	['MEDICAL']	['MEDICAL']	['INFO']	['INFO']
	(2s)-1-(3,3-dimethyl-2-oxopentanoyl)pyrrolidine-2-carboxylic acid	PUBMED	Medical	['MEDICAL']	['INFO']	['INFO']	['INFO']
	Metiamide	WIKIPEDIA	Medical	['INFO']	['MEDICAL']	['MEDICAL']	['INFO']
	Alminoprofen	WIKIPEDIA	Medical	['MEDICAL']	['MEDICAL']	['MEDICAL']	['MEDICAL']
	Faridak	WIKIPEDIA	Medical	['MEDICAL']	['MEDICAL']	['INFO']	['MEDICAL']
	Ginkgolide a	PUBMED	Medical	['INFO']	['MEDICAL', ' FOOD']	['INFO']	['Ginkgolide A is a terpenic lactone found in Ginkgo biloba leaves. It is not produced endogenously by the human body. While Ginkgo biloba extracts containing ginkgolides are used in traditional medicine and have been studied for various health benefits', ' ginkgolide A itself is not an approved medication in humans or in late-stage clinical trials. Therefore', ' it does not fall under the MEDICA…
	Covidarabine	WIKIPEDIA	Medical	['INFO']	['MEDICAL']	['INFO']	['MEDICAL']
	Tygacil	WIKIPEDIA	Medical	['MEDICAL']	['MEDICAL']	['MEDICAL']	['MEDICAL']
	Mebhydroline	WIKIPEDIA	Medical	['MEDICAL']	['MEDICAL']	['MEDICAL']	['MEDICAL']
	Exherin	WIKIPEDIA	Medical	['MEDICAL']	['MEDICAL']	['MEDICAL']	['MEDICAL']
	Desenex	WIKIPEDIA	Endogenous, Medical, Personal Care	['MEDICAL', ' PERSONAL CARE', ' INDUSTRIAL']	['MEDICAL']	['MEDICAL', ' PERSONAL CARE']	['MEDICAL', ' PERSONAL CARE']
	Medroxyprogesteronum	WIKIPEDIA	Medical	['INFO']	['INDUSTRIAL']	['MEDICAL']	['INFO']
	Capreomycin (sulfate)	PUBMED	Medical	['MEDICAL']	['MEDICAL']	['MEDICAL']	['MEDICAL']
	Canavanine	WIKIPEDIA	Medical	['FOOD', ' INDUSTRIAL']	['FOOD', ' INDUSTRIAL']	['FOOD']	['INFO']
	Echinacoside	WIKIPEDIA	Medical	['FOOD']	['INFO']	['FOOD']	['INFO']
	Mydocalm	WIKIPEDIA	Medical	['MEDICAL']	['MEDICAL']	['MEDICAL']	['MEDICAL']
	Cesol	WIKIPEDIA	Medical	['MEDICAL']	['MEDICAL']	['INFO']	['MEDICAL']
	Theliatinib	PUBMED	Medical	['MEDICAL']	['MEDICAL']	['MEDICAL']	['INFO']
	Methylglycine	WIKIPEDIA	Endogenous, Medical	['ENDOGENOUS', ' FOOD', ' PERSONAL CARE', ' INDUSTRIAL', ' MEDICAL']	['ENDOGENOUS', ' INDUSTRIAL', ' MEDICAL', ' FOOD']	['ENDOGENOUS', ' FOOD']	['ENDOGENOUS', ' PERSONAL CARE']
	Mirogabalin	WIKIPEDIA	Medical	['MEDICAL']	['MEDICAL']	['MEDICAL']	['MEDICAL']
	Oxetacaine	WIKIPEDIA	Medical	['MEDICAL']	['MEDICAL']	['MEDICAL']	['MEDICAL']
	Naringenin	WIKIPEDIA	Food, Medical	['FOOD']	['FOOD', ' INFO']	['FOOD']	['FOOD']
	Previcox	WIKIPEDIA	Medical	['INFO']	['MEDICAL']	['MEDICAL']	['INFO']
	≈í¬±-aminoisobutanoic acid	PUBMED	Endogenous, Medical	['INFO']	['INFO']	['INFO']	['ENDOGENOUS']
	Liquiritigenin	WIKIPEDIA	Medical	['FOOD', ' MEDICAL']	['FOOD', ' MEDICAL']	['FOOD']	['FOOD', ' PERSONAL CARE']
	Sporiline	WIKIPEDIA	Medical	['MEDICAL', ' PERSONAL CARE']	['MEDICAL', ' INDUSTRIAL']	['INFO']	['MEDICAL', ' PERSONAL CARE']
	Aminocamptothecin	PUBMED	Medical	['MEDICAL']	['MEDICAL']	['MEDICAL']	['INFO']
	Benzenesulfonamide, 4-[(6-amino-4-pyrimidinyl)amino]-	PUBMED	Medical	['INFO']	['INFO']	['INFO']	['INFO']
	Dixanthogen	WIKIPEDIA	Medical	['INDUSTRIAL']	['INDUSTRIAL', ' MEDICAL']	['INDUSTRIAL']	['INDUSTRIAL']
	Verdiperstat	PUBMED	Medical	['MEDICAL']	['MEDICAL']	['MEDICAL']	['INFO']
	Fenspiride	WIKIPEDIA	Medical	['MEDICAL']	['MEDICAL']	['MEDICAL']	['INFO']
	Flavin mononucleotide	WIKIPEDIA	Food, Medical	['ENDOGENOUS', ' FOOD']	['FOOD', ' ENDOGENOUS']	['ENDOGENOUS', ' FOOD']	['ENDOGENOUS', ' FOOD', ' MEDICAL']
	Umeclidinium (bromide)	PUBMED	Medical	['MEDICAL']	['MEDICAL']	['MEDICAL']	['MEDICAL']
	Dapi	PUBMED	Medical	['INFO']	['INDUSTRIAL']	['INDUSTRIAL']	['INDUSTRIAL']
	Oxbryta	WIKIPEDIA	Medical	['MEDICAL']	['MEDICAL']	['MEDICAL']	['INFO']
	Tosedostat	PUBMED	Medical	['MEDICAL']	['MEDICAL']	['MEDICAL']	['INFO']
	Kapruvia	WIKIPEDIA	Medical	['MEDICAL']	['MEDICAL']	['MEDICAL']	['INFO']
	Lanicemine	WIKIPEDIA	Medical	['INFO']	['MEDICAL']	['MEDICAL']	['INFO']
	Quetiapine sulfoxide	PUBMED	Medical	['MEDICAL']	['MEDICAL']	['INFO']	['INFO']
	Baicalein	WIKIPEDIA	Medical	['INFO']	['FOOD', ' MEDICAL']	['FOOD']	['INFO']
	Epetraborole		Medical	['INFO']	['INFO']	['MEDICAL']	['MEDICAL']
	Yupelri	WIKIPEDIA	Medical	['MEDICAL']	['MEDICAL']	['MEDICAL']	['MEDICAL']
	Maltotriose	WIKIPEDIA	Endogenous, Medical	['FOOD', ' ENDOGENOUS']	['FOOD', ' ENDOGENOUS']	['FOOD']	['INFO']
	Olumacostat glasaretil	PUBMED	Medical	['MEDICAL']	['MEDICAL']	['MEDICAL']	['INFO']
	Lurselle	WIKIPEDIA	Medical	['MEDICAL', ' INDUSTRIAL']	['MEDICAL', ' INDUSTRIAL']	['INFO']	['MEDICAL']
	Glucosamine hydrochloride	WIKIPEDIA	Endogenous, Medical	['FOOD', ' ENDOGENOUS', ' PERSONAL CARE']	['FOOD', ' MEDICAL', ' ENDOGENOUS']	['MEDICAL', ' FOOD']	['Glucosamine hydrochloride is classified as FOOD and PERSONAL CARE. It is used as a dietary supplement and food additive', ' and is also utilized in personal care products. ([arshinefood.com](https://www.arshinefood.com/Industry-information/d-glucosamine-hydrochloride-in-food-additives-a-comprehensive-exploration?utm_source=openai)', " [foodingredientsfirst.com](https://www.foodingredientsfirst.…
	Glustat	WIKIPEDIA	Medical	['MEDICAL']	['MEDICAL']	['INFO']	['MEDICAL']
	Dextran 70	WIKIPEDIA	Food, Medical	['MEDICAL']	['MEDICAL']	['MEDICAL', ' INDUSTRIAL']	['MEDICAL', ' PERSONAL CARE']
	Isomaltotriose	PUBMED	Medical	['FOOD', ' INDUSTRIAL']	['INFO']	['FOOD']	['INFO']
	Ziresovir	WIKIPEDIA	Medical	['MEDICAL']	['MEDICAL']	['MEDICAL']	['MEDICAL']
	N-(p-amylcinnamoyl)anthranilic acid	WIKIPEDIA	Medical	['MEDICAL']	['MEDICAL']	['INFO']	['INFO']
	Monensic acid	WIKIPEDIA	Medical	['INDUSTRIAL']	['INDUSTRIAL', ' MEDICAL']	['INDUSTRIAL']	['INFO']
	Tegavivint	PUBMED	Medical	['MEDICAL']	['MEDICAL']	['MEDICAL']	['MEDICAL']
	Morinidazole	PUBMED	Medical	['MEDICAL']	['MEDICAL']	['MEDICAL']	['MEDICAL']
	Vinorelbine	WIKIPEDIA	Medical	['MEDICAL']	['MEDICAL']	['MEDICAL']	['MEDICAL']
	Carbocysteine	WIKIPEDIA	Medical	['MEDICAL']	['MEDICAL']	['MEDICAL']	['MEDICAL']
	Vasotec	WIKIPEDIA	Medical	['MEDICAL']	['MEDICAL']	['MEDICAL']	['MEDICAL']
	Cefobid	WIKIPEDIA	Medical	['MEDICAL']	['MEDICAL']	['MEDICAL']	['INFO']
	Tozasertib	WIKIPEDIA	Medical	['MEDICAL']	['MEDICAL']	['MEDICAL']	['INFO']
	Brovavir	WIKIPEDIA	Medical	['MEDICAL']	['MEDICAL']	['INFO']	['MEDICAL']
	Alrestatin	WIKIPEDIA	Medical	['INFO']	['MEDICAL', ' INDUSTRIAL']	['MEDICAL']	['INFO']
	Norprolac	WIKIPEDIA	Medical	['MEDICAL']	['MEDICAL']	['MEDICAL']	['MEDICAL']
	2,4-dihydroxy-7-methoxy-2h-1,4-benzoxazin-3(4h)-one	PUBMED	Food, Medical	['INFO']	['FOOD', ' INDUSTRIAL']	['INFO']	['FOOD']
	Streptosilpyridine	WIKIPEDIA	Medical	['MEDICAL']	['MEDICAL']	['INFO']	['INFO']
	Ingrezza	WIKIPEDIA	Medical	['MEDICAL']	['MEDICAL']	['MEDICAL']	['MEDICAL']
	Acebilustat	PUBMED	Medical	['MEDICAL']	['MEDICAL']	['MEDICAL']	['INFO']
	Pf 04620110	PUBMED	Medical	['MEDICAL']	['MEDICAL']	['INFO']	['INFO']
	Navane	WIKIPEDIA	Medical	['MEDICAL']	['MEDICAL']	['MEDICAL']	['INFO']
	Leuco-4	WIKIPEDIA	Endogenous, Medical	['ENDOGENOUS']	['ENDOGENOUS', ' INDUSTRIAL']	['INFO']	['INFO']
	Imeglimin	WIKIPEDIA	Medical	['MEDICAL']	['MEDICAL']	['MEDICAL']	['MEDICAL']
	Eligard	WIKIPEDIA	Medical	['MEDICAL']	['MEDICAL']	['MEDICAL']	['MEDICAL']
	Rotigaptide	WIKIPEDIA	Medical	['MEDICAL']	['MEDICAL']	['MEDICAL']	['INFO']
	Solon	WIKIPEDIA	Medical	['INFO']	['INFO']	['INFO']	['INFO']
	Oncopore	PUBMED	Medical	['MEDICAL']	['MEDICAL']	['INFO']	['INFO']
	Metrizoate	WIKIPEDIA	Medical	['MEDICAL']	['MEDICAL']	['MEDICAL']	['INFO']
	Xalatan	WIKIPEDIA	Medical	['MEDICAL', ' PERSONAL CARE']	['MEDICAL']	['MEDICAL']	['MEDICAL']
	Famvir	WIKIPEDIA	Medical	['MEDICAL']	['MEDICAL']	['MEDICAL']	['MEDICAL']
	Olodanrigan(ema401)	PUBMED	Medical	['INFO']	['MEDICAL']	['MEDICAL']	['INFO']
	Glycochenodeoxycholic acid	WIKIPEDIA	Endogenous, Medical	['ENDOGENOUS']	['ENDOGENOUS']	['ENDOGENOUS']	['ENDOGENOUS']
	Glycoursodeoxycholic acid	PUBMED	Endogenous, Medical	['INFO']	['MEDICAL', ' ENDOGENOUS']	['INFO']	['ENDOGENOUS', ' MEDICAL']
	Pantothenic acid	WIKIPEDIA	Food, Medical	['FOOD']	['FOOD', ' ENDOGENOUS']	['FOOD']	['FOOD', ' PERSONAL CARE']
	Amias	WIKIPEDIA	Medical	['MEDICAL']	['MEDICAL']	['INFO']	['INFO']
	Linaprazan	WIKIPEDIA	Medical	['INFO']	['MEDICAL']	['MEDICAL']	['INFO']
	Decylic acid	WIKIPEDIA	Endogenous, Food, Medical	['FOOD', ' INDUSTRIAL', ' MEDICAL']	['FOOD', ' INDUSTRIAL', ' MEDICAL']	['FOOD', ' INDUSTRIAL']	['INFO']
	Rapastinel	WIKIPEDIA	Medical	['MEDICAL']	['MEDICAL']	['MEDICAL']	['INFO']
	Serevent	WIKIPEDIA	Medical	['MEDICAL']	['MEDICAL']	['MEDICAL']	['INFO']
	Benztropine	WIKIPEDIA	Medical	['MEDICAL']	['MEDICAL']	['MEDICAL']	['MEDICAL']
	Quinolinate	WIKIPEDIA	Endogenous, Food, Medical	['ENDOGENOUS']	['ENDOGENOUS', ' MEDICAL']	['ENDOGENOUS']	['INFO']
	Fetzima	WIKIPEDIA	Medical	['MEDICAL']	['MEDICAL']	['MEDICAL']	['MEDICAL']
	Levomilnacipran	WIKIPEDIA	Medical	['MEDICAL']	['MEDICAL']	['MEDICAL']	['MEDICAL']
	Actelion	WIKIPEDIA	Medical	['MEDICAL']	['MEDICAL']	['INFO']	['INFO']
	Sb 756050	PUBMED	Medical	['MEDICAL']	['MEDICAL']	['INFO']	['INFO']
	Rezurock	WIKIPEDIA	Medical	['MEDICAL']	['MEDICAL']	['MEDICAL']	['MEDICAL']
	Lacidipine	WIKIPEDIA	Medical	['MEDICAL']	['MEDICAL']	['MEDICAL']	['MEDICAL']
	Vetmedin	WIKIPEDIA	Medical	['MEDICAL']	['MEDICAL']	['MEDICAL']	['INFO']
	Octadecyl alcohol	WIKIPEDIA	Endogenous, Food, Medical, Personal Care	['PERSONAL CARE', ' INDUSTRIAL']	['PERSONAL CARE', ' INDUSTRIAL']	['INDUSTRIAL', ' PERSONAL CARE']	['PERSONAL CARE', ' INDUSTRIAL', ' FOOD']
	Dihydroxybenzoic acid	WIKIPEDIA	Endogenous, Food, Medical	['INFO']	['INFO']	['INFO']	['FOOD', ' PERSONAL CARE']
	Cetrimide	WIKIPEDIA	Medical, Industrial	['MEDICAL', ' PERSONAL CARE']	['MEDICAL', ' PERSONAL CARE']	['MEDICAL', ' PERSONAL CARE', ' INDUSTRIAL']	['MEDICAL', ' PERSONAL CARE', ' INDUSTRIAL']
	Coumarin 120	PUBMED	Medical	['INFO']	['INFO']	['INDUSTRIAL']	['INDUSTRIAL']
	Tefinostat	PUBMED	Medical	['MEDICAL']	['MEDICAL']	['MEDICAL']	['INFO']
	Mercaptopurine	WIKIPEDIA	Medical	['MEDICAL']	['MEDICAL']	['MEDICAL']	['MEDICAL']
	Geraniol	WIKIPEDIA	Food, Medical, Personal Care	['FOOD', ' PERSONAL CARE']	['PERSONAL CARE', ' FOOD', ' INDUSTRIAL']	['FOOD', ' PERSONAL CARE']	['FOOD', ' PERSONAL CARE']
	Nerol	WIKIPEDIA	Medical, Personal Care	['FOOD', ' PERSONAL CARE']	['PERSONAL CARE', ' FOOD']	['FOOD', ' PERSONAL CARE']	['INFO']
	Smilagenin	PUBMED	Medical	['MEDICAL', ' FOOD']	['MEDICAL', ' FOOD']	['INFO']	['INFO']
	Tigogenin	PUBMED	Medical	['INFO']	['INFO']	['INFO']	['INFO']
	Phenantoin	WIKIPEDIA	Medical	['MEDICAL']	['MEDICAL']	['INFO']	['INFO']
	Mk 8776	PUBMED	Medical	['MEDICAL']	['MEDICAL']	['INFO']	['MEDICAL']
	Glucorafanin	WIKIPEDIA	Food, Medical	['FOOD']	['FOOD']	['FOOD']	['FOOD']
	Cc 115	PUBMED	Medical	['MEDICAL']	['MEDICAL']	['INFO']	['MEDICAL']
	Nootropil	WIKIPEDIA	Medical	['MEDICAL']	['MEDICAL']	['MEDICAL']	['MEDICAL']
	Resorcinolphthalein	WIKIPEDIA	Medical	['MEDICAL', ' FOOD', ' INDUSTRIAL']	['MEDICAL', ' INDUSTRIAL']	['INFO']	['INFO']
	Urokon	WIKIPEDIA	Medical	['MEDICAL']	['MEDICAL']	['INFO']	['INFO']
	Mangostin	WIKIPEDIA	Food, Medical	['FOOD']	['FOOD', ' INFO']	['FOOD']	['FOOD', ' PERSONAL CARE', ' INDUSTRIAL']
	Parabaxin	WIKIPEDIA	Medical	['MEDICAL']	['MEDICAL']	['INFO']	['INFO']
	Sectral	WIKIPEDIA	Medical	['MEDICAL']	['MEDICAL']	['MEDICAL']	['MEDICAL']
	Oxigon	WIKIPEDIA	Endogenous, Food, Medical	['ENDOGENOUS', ' FOOD']	['MEDICAL', ' ENDOGENOUS', ' FOOD']	['INFO']	['INFO']
	Revimid	WIKIPEDIA	Medical	['MEDICAL']	['MEDICAL']	['INFO']	['INFO']
	Winlevi	WIKIPEDIA	Medical	['MEDICAL']	['MEDICAL']	['MEDICAL']	['MEDICAL']
	Cefotaxim	WIKIPEDIA	Medical	['MEDICAL']	['MEDICAL']	['MEDICAL']	['MEDICAL']
	Sulfamethoxydiazine	WIKIPEDIA	Medical	['MEDICAL']	['MEDICAL', ' FOOD']	['MEDICAL']	['MEDICAL']
	Nallpen	WIKIPEDIA	Medical	['MEDICAL']	['MEDICAL']	['MEDICAL']	['MEDICAL']
	Evenamide	WIKIPEDIA	Medical	['MEDICAL']	['MEDICAL']	['MEDICAL']	['MEDICAL']
	Rimeporide	WIKIPEDIA	Medical	['MEDICAL']	['MEDICAL']	['MEDICAL']	['MEDICAL']
	Hygromycin b	WIKIPEDIA	Medical	['INDUSTRIAL']	['MEDICAL', ' INDUSTRIAL']	['MEDICAL', ' INDUSTRIAL']	['INFO']
	Disodium inosinate	WIKIPEDIA	Food, Medical	['FOOD']	['FOOD']	['FOOD']	['FOOD']
	Alpha-pinene	WIKIPEDIA	Medical	['FOOD', ' PERSONAL CARE', ' INDUSTRIAL']	['FOOD', ' INDUSTRIAL']	['FOOD']	['FOOD', ' PERSONAL CARE', ' INDUSTRIAL']
	Trapidil	WIKIPEDIA	Medical	['MEDICAL']	['MEDICAL']	['MEDICAL']	['MEDICAL']
	Fructose 6-phosphate	WIKIPEDIA	Endogenous, Medical	['ENDOGENOUS']	['ENDOGENOUS']	['ENDOGENOUS']	['ENDOGENOUS', 'FOOD']
	Benzylsuccinic acid	PUBMED	Medical	['INFO']	['INDUSTRIAL']	['INFO']	['INFO']
	Citridinic acid	WIKIPEDIA	Endogenous, Food, Medical	['INFO']	['INFO']	['INFO']	['INFO']
	Trans-aconitate	WIKIPEDIA	Endogenous, Food, Medical	['INFO']	['INFO']	['ENDOGENOUS']	['INFO']
	Draxxin	WIKIPEDIA	Medical	['INFO']	['MEDICAL']	['MEDICAL']	['INFO']
	Cellose	WIKIPEDIA	Food, Medical, Personal Care	['INFO']	['FOOD', ' INDUSTRIAL']	['FOOD', ' INDUSTRIAL']	['INFO']
	Lactose	WIKIPEDIA	Endogenous, Food, Medical	['FOOD', ' INDUSTRIAL', ' MEDICAL']	['FOOD', ' INDUSTRIAL', ' MEDICAL']	['FOOD']	['FOOD', 'MEDICAL', 'PERSONAL CARE', 'INDUSTRIAL']
	Maltobiose	WIKIPEDIA	Endogenous, Food, Medical	['FOOD']	['FOOD', ' ENDOGENOUS']	['FOOD']	['FOOD']
	Alpha-lactose	PUBMED	Endogenous, Food, Medical	['MEDICAL', ' FOOD', ' INDUSTRIAL']	['MEDICAL', ' FOOD']	['FOOD']	['FOOD', ' PERSONAL CARE', ' INDUSTRIAL']
	Triludan	WIKIPEDIA	Medical	['MEDICAL']	['MEDICAL']	['MEDICAL']	['INFO']
	Surgam	WIKIPEDIA	Medical	['MEDICAL']	['MEDICAL']	['MEDICAL']	['INFO']
	Pavulon	WIKIPEDIA	Medical	['MEDICAL']	['MEDICAL']	['MEDICAL']	['MEDICAL']
	Alpha-tocopherol	WIKIPEDIA	Food, Medical, Personal Care	['ENDOGENOUS', ' FOOD']	['FOOD', ' ENDOGENOUS', ' MEDICAL']	['ENDOGENOUS', ' FOOD', ' PERSONAL CARE']	['FOOD', 'PERSONAL CARE', 'INDUSTRIAL']
	Cryptotanshinone		Medical	['INFO']	['INFO']	['INFO']	['INFO']
	Cyclophenyl	WIKIPEDIA	Medical	['MEDICAL']	['MEDICAL']	['INFO']	['INFO']
	Setiptiline	WIKIPEDIA	Medical	['MEDICAL']	['MEDICAL']	['MEDICAL']	['MEDICAL']
	Sulfanitran	WIKIPEDIA	Medical	['INDUSTRIAL']	['MEDICAL', ' FOOD']	['MEDICAL', ' INDUSTRIAL']	['INDUSTRIAL']
	Ezatiostat	PUBMED	Medical	['MEDICAL']	['MEDICAL']	['MEDICAL']	['INFO']
	Dixeran	WIKIPEDIA	Medical	['MEDICAL']	['MEDICAL']	['INFO']	['INFO']
	Isopentanoic acid	WIKIPEDIA	Endogenous, Food, Medical	['FOOD', ' INDUSTRIAL', ' PERSONAL CARE', ' ENDOGENOUS']	['FOOD', ' INDUSTRIAL', ' ENDOGENOUS']	['INFO']	['Isopentanoic acid', ' also known as isovaleric acid', ' is a naturally occurring compound found in various foods such as vanilla beans', ' bananas', ' and honey. ([targetmol.com](https://www.targetmol.com/compound/Isovaleric%20acid?utm_source=openai)) It is also produced endogenously in the human body as an intermediate in leucine metabolism. ([pharmacompass.com](https://www.pharmacompass.com/c…
	Lasofoxifene	WIKIPEDIA	Medical	['MEDICAL']	['MEDICAL']	['MEDICAL']	['MEDICAL']
	Velcade	WIKIPEDIA	Medical	['MEDICAL']	['MEDICAL']	['MEDICAL']	['MEDICAL']
	Romozin	WIKIPEDIA	Medical	['MEDICAL']	['MEDICAL']	['INFO']	['INFO']
	Tebipenem	WIKIPEDIA	Medical	['MEDICAL']	['MEDICAL']	['MEDICAL']	['MEDICAL']
	Cyklokapron	WIKIPEDIA	Medical	['MEDICAL', ' PERSONAL CARE']	['MEDICAL', ' PERSONAL CARE']	['MEDICAL']	['MEDICAL']
	Sapanisertib	WIKIPEDIA	Medical	['MEDICAL']	['MEDICAL']	['MEDICAL']	['MEDICAL']
	Xospata	WIKIPEDIA	Medical	['MEDICAL']	['MEDICAL']	['MEDICAL']	['INFO']
	Vitavax	WIKIPEDIA	Medical	['INDUSTRIAL']	['INDUSTRIAL']	['INDUSTRIAL']	['INDUSTRIAL']
	Dextrose	WIKIPEDIA	Endogenous, Medical	['ENDOGENOUS', ' FOOD', ' MEDICAL']	['FOOD', ' MEDICAL', ' ENDOGENOUS']	['FOOD', ' MEDICAL']	['FOOD', ' MEDICAL', ' PERSONAL CARE', ' INDUSTRIAL']
	Glucose	WIKIPEDIA	Endogenous, Medical	['ENDOGENOUS', ' FOOD', ' MEDICAL']	['FOOD', ' ENDOGENOUS', ' MEDICAL']	['ENDOGENOUS', ' FOOD']	['ENDOGENOUS', ' FOOD', ' MEDICAL', ' INDUSTRIAL']
	Gulose	WIKIPEDIA	Food, Medical	['INFO']	['FOOD', ' INDUSTRIAL']	['FOOD']	['INFO']
	Medritonic	WIKIPEDIA	Medical	['MEDICAL']	['MEDICAL', ' INDUSTRIAL']	['INFO']	['INFO']
	Abiraterone	WIKIPEDIA	Medical	['MEDICAL']	['MEDICAL']	['MEDICAL']	['MEDICAL']
	Diosmin	WIKIPEDIA	Food, Medical	['MEDICAL', ' FOOD']	['MEDICAL', ' FOOD']	['MEDICAL', ' FOOD']	['MEDICAL', ' FOOD']
	Keoxifene	WIKIPEDIA	Medical	['MEDICAL']	['MEDICAL']	['INFO']	['MEDICAL']
	Ginsenoside rb1		Medical	['INFO']	['INFO']	['FOOD']	['FOOD', ' PERSONAL CARE']
	Pimagedine	WIKIPEDIA	Medical	['INDUSTRIAL']	['MEDICAL', ' INDUSTRIAL']	['MEDICAL']	['INFO']
	Zarontin	WIKIPEDIA	Medical	['MEDICAL']	['MEDICAL']	['MEDICAL']	['MEDICAL']
	Zuranolone	WIKIPEDIA	Medical	['MEDICAL']	['MEDICAL']	['MEDICAL']	['MEDICAL']
	Harringtonine	PUBMED	Medical	['INFO']	['MEDICAL', ' INFO']	['INFO']	['INFO ']
	(s)-10-hydroxycamptothecin	PUBMED	Medical	['MEDICAL']	['MEDICAL']	['MEDICAL']	['MEDICAL']
	L 165041	PUBMED	Medical	['MEDICAL']	['INFO']	['INFO']	['INFO']
	Indirubin-3'-monoxime	PUBMED	Medical	['MEDICAL']	['MEDICAL']	['INFO']	['INFO']
	Retrovir	WIKIPEDIA	Medical	['MEDICAL']	['MEDICAL']	['MEDICAL']	['MEDICAL']
	Doxylamine	WIKIPEDIA	Medical	['MEDICAL']	['MEDICAL']	['MEDICAL']	['MEDICAL']
	Azopt	WIKIPEDIA	Medical	['MEDICAL']	['MEDICAL']	['MEDICAL']	['MEDICAL']
	Desipramin	WIKIPEDIA	Medical	['MEDICAL']	['MEDICAL']	['MEDICAL']	['MEDICAL']
	Acefylline	WIKIPEDIA	Medical	['MEDICAL', ' PERSONAL CARE']	['MEDICAL', ' PERSONAL CARE']	['MEDICAL']	['MEDICAL', ' PERSONAL CARE']
	Kinurenic acid	WIKIPEDIA	Endogenous, Medical	['ENDOGENOUS']	['ENDOGENOUS', ' MEDICAL']	['ENDOGENOUS']	['ENDOGENOUS']
	Actinex	WIKIPEDIA	Medical	['MEDICAL']	['MEDICAL']	['INFO']	['MEDICAL']
	Carasel	WIKIPEDIA	Medical	['MEDICAL']	['MEDICAL']	['INFO']	['INFO']
	Methylbenactyzium bromide	PUBMED	Medical	['INFO']	['INFO']	['MEDICAL']	['INFO']
	Panacur	WIKIPEDIA	Medical	['INFO']	['MEDICAL']	['MEDICAL']	['INFO']
	Ethylmaleimide	WIKIPEDIA	Medical	['INDUSTRIAL']	['INDUSTRIAL']	['INDUSTRIAL']	['INDUSTRIAL']
	Setmelanotide acetate	WIKIPEDIA	Medical	['MEDICAL']	['MEDICAL']	['MEDICAL']	['MEDICAL']
	Valaciclovir hydrochloride	WIKIPEDIA	Medical	['MEDICAL']	['MEDICAL']	['MEDICAL']	['MEDICAL']
	Trehalose	WIKIPEDIA	Food, Medical	['FOOD', ' PERSONAL CARE', ' MEDICAL']	['FOOD', ' MEDICAL', ' PERSONAL CARE']	['FOOD']	['FOOD', ' PERSONAL CARE', ' MEDICAL']
	Tubercidin	PUBMED	Medical	['INFO']	['INFO']	['INFO']	['INFO']
	Triazolopyridazine, 4	PUBMED	Medical	['MEDICAL']	['MEDICAL']	['INFO']	['INFO']
	Lyxitol	WIKIPEDIA	Endogenous, Medical	['INFO']	['INFO']	['INFO']	['INFO']
	Xylite	WIKIPEDIA	Medical	['FOOD', ' PERSONAL CARE', ' INDUSTRIAL']	['FOOD', ' MEDICAL', ' PERSONAL CARE']	['INFO']	['FOOD', ' PERSONAL CARE']
	Ibuprofen	WIKIPEDIA	Medical	['MEDICAL']	['MEDICAL']	['MEDICAL']	['MEDICAL']
	(s)-ibuprofen	PUBMED	Medical	['MEDICAL']	['MEDICAL']	['MEDICAL']	['MEDICAL']
	Advil	WIKIPEDIA	Medical	['MEDICAL']	['MEDICAL']	['MEDICAL']	['MEDICAL']
	Truvia	WIKIPEDIA	Food, Medical	['FOOD']	['FOOD']	['FOOD']	['FOOD']
	Lipur	WIKIPEDIA	Medical	['MEDICAL']	['MEDICAL']	['INFO']	['MEDICAL']
	Enzacamene	WIKIPEDIA	Medical, Personal Care	['PERSONAL CARE']	['PERSONAL CARE']	['PERSONAL CARE']	['PERSONAL CARE']
	Alpha-dextrin	WIKIPEDIA	Food, Medical	['MEDICAL', ' FOOD', ' INDUSTRIAL']	['MEDICAL', ' FOOD', ' INDUSTRIAL']	['FOOD']	['FOOD', ' PERSONAL CARE', ' INDUSTRIAL']
	Ruxolitinib	WIKIPEDIA	Medical	['MEDICAL']	['MEDICAL']	['MEDICAL']	['MEDICAL']
	Enmetazobactam	WIKIPEDIA	Medical	['MEDICAL']	['MEDICAL']	['MEDICAL']	['MEDICAL']
	Faropenem	WIKIPEDIA	Medical	['MEDICAL']	['MEDICAL']	['MEDICAL']	['MEDICAL']
	Hemin	WIKIPEDIA	Medical	['ENDOGENOUS', ' MEDICAL']	['MEDICAL', ' ENDOGENOUS']	['MEDICAL', ' ENDOGENOUS']	['MEDICAL', ' ENDOGENOUS']
	Inhibace	WIKIPEDIA	Medical	['MEDICAL']	['MEDICAL']	['MEDICAL']	['MEDICAL']
	Formylformic acid	WIKIPEDIA	Endogenous, Medical	['ENDOGENOUS', ' FOOD', ' PERSONAL CARE', ' INDUSTRIAL']	['INDUSTRIAL', ' ENDOGENOUS', ' PERSONAL CARE', ' MEDICAL']	['INFO']	['INFO']
	Sulfonylbismethane	WIKIPEDIA	Endogenous, Food, Medical	['FOOD', ' PERSONAL CARE', ' INDUSTRIAL']	['FOOD', ' PERSONAL CARE', ' MEDICAL']	['INFO']	['Sulfonylbismethane', ' also known as methylsulfonylmethane (MSM) or dimethyl sulfone', ' is classified as FOOD', ' ENDOGENOUS', ' PERSONAL CARE', ' and INDUSTRIAL. It occurs naturally in some plants and is present in small amounts in many foods and beverages. It is also a metabolite found in human plasma and cerebrospinal fluid. MSM is used in personal care products for its potential benefits t…
	Pemirolast	WIKIPEDIA	Medical	['MEDICAL']	['MEDICAL']	['MEDICAL']	['INFO']
	Ventavis	WIKIPEDIA	Medical	['MEDICAL']	['MEDICAL']	['MEDICAL']	['MEDICAL']
	Calcimycin	WIKIPEDIA	Medical	['MEDICAL', ' INDUSTRIAL']	['MEDICAL', ' INDUSTRIAL']	['MEDICAL', ' INDUSTRIAL']	['INFO']
	Alanyl-glutamine	WIKIPEDIA	Medical	['MEDICAL', ' FOOD']	['FOOD', ' MEDICAL']	['MEDICAL', ' FOOD']	['MEDICAL', ' PERSONAL CARE']
	Cefmenoxime	WIKIPEDIA	Medical	['MEDICAL']	['MEDICAL']	['MEDICAL']	['MEDICAL']
	Arecoline	WIKIPEDIA	Food, Medical	['FOOD', ' MEDICAL']	['FOOD', ' MEDICAL']	['INFO']	['FOOD']
	Fasigyn	WIKIPEDIA	Medical	['MEDICAL']	['MEDICAL']	['MEDICAL']	['MEDICAL']
	Rolipram	WIKIPEDIA	Medical	['INFO']	['MEDICAL']	['MEDICAL']	['INFO']
	Tolimidone	WIKIPEDIA	Medical	['MEDICAL']	['MEDICAL']	['MEDICAL']	['INFO']
	Apoquel	WIKIPEDIA	Medical	['INFO']	['MEDICAL']	['MEDICAL']	['INFO']
	Butylphthalide	WIKIPEDIA	Food, Medical	['MEDICAL', ' FOOD']	['FOOD', ' MEDICAL']	['INFO']	['MEDICAL', ' FOOD', ' PERSONAL CARE']
	Rifamycin sv	PUBMED	Medical	['MEDICAL']	['MEDICAL']	['MEDICAL']	['MEDICAL']
	Ulipristal	WIKIPEDIA	Medical	['MEDICAL']	['MEDICAL']	['MEDICAL']	['MEDICAL']
	Puerarin	WIKIPEDIA	Food, Medical	['FOOD']	['FOOD', ' MEDICAL']	['FOOD', ' MEDICAL']	['FOOD', ' MEDICAL']
	Centanafadine	WIKIPEDIA	Medical	['MEDICAL']	['MEDICAL']	['MEDICAL']	['MEDICAL']
	Formononetol	WIKIPEDIA	Food, Medical	['FOOD']	['FOOD', ' MEDICAL']	['INFO']	['INFO']
	Staurosporin	WIKIPEDIA	Medical	['INFO']	['INFO']	['INFO']	['INFO']
	Tomivosertib	PUBMED	Medical	['MEDICAL']	['MEDICAL']	['MEDICAL']	['INFO']
	Votubia	WIKIPEDIA	Medical	['MEDICAL']	['MEDICAL']	['MEDICAL']	['MEDICAL']
	Tetramisole	WIKIPEDIA	Medical	['MEDICAL', ' INDUSTRIAL']	['MEDICAL', ' INDUSTRIAL']	['MEDICAL', ' INDUSTRIAL']	['MEDICAL']
	Tetramisol	WIKIPEDIA	Medical	['MEDICAL', ' INDUSTRIAL']	['MEDICAL', ' INDUSTRIAL']	['MEDICAL', ' INDUSTRIAL']	['INFO']
	Neotame	WIKIPEDIA	Food, Medical	['FOOD', ' INDUSTRIAL']	['FOOD', ' INDUSTRIAL']	['FOOD']	['FOOD']
	N-‚Äãcarbamoyl-‚Äãdl-‚Äãaspartic acid	PUBMED	Endogenous, Medical	['INFO']	['INFO']	['INFO']	['ENDOGENOUS', ' FOOD']
	Gefapixant	WIKIPEDIA	Medical	['MEDICAL']	['MEDICAL']	['MEDICAL']	['MEDICAL']
	Rolitetracycline	WIKIPEDIA	Medical	['MEDICAL']	['MEDICAL']	['MEDICAL']	['MEDICAL']
	Ospolot	WIKIPEDIA	Medical	['MEDICAL']	['MEDICAL']	['MEDICAL']	['MEDICAL']
	Dynacirc	WIKIPEDIA	Medical	['MEDICAL']	['MEDICAL']	['MEDICAL']	['MEDICAL']
	Acetyl-11-keto-≈ì‚â§-boswellic acid	PUBMED	Medical	['INFO']	['INFO']	['INFO']	['INFO']
	Sodium molybdate	WIKIPEDIA	Medical	['INDUSTRIAL']	['INDUSTRIAL', ' FOOD']	['INDUSTRIAL', ' FOOD']	['INDUSTRIAL', ' FOOD']
	Sodium taurodeoxycholate (monohydrate)	PUBMED	Endogenous, Medical	['INFO']	['INFO']	['INFO']	['INFO']
	Histidine	WIKIPEDIA	Food, Medical	['FOOD']	['FOOD', ' ENDOGENOUS']	['FOOD']	['FOOD']
	Zuprevo	WIKIPEDIA	Medical	['INFO']	['MEDICAL']	['MEDICAL']	['INDUSTRIAL']
	Citraconic acid	WIKIPEDIA	Endogenous, Food, Medical	['INFO']	['INDUSTRIAL']	['INDUSTRIAL']	['INDUSTRIAL']
	Miransertib	PUBMED	Medical	['MEDICAL']	['MEDICAL']	['MEDICAL']	['MEDICAL']
	Colace	WIKIPEDIA	Medical	['MEDICAL', ' FOOD', ' INDUSTRIAL']	['MEDICAL', ' FOOD']	['MEDICAL']	['MEDICAL', ' FOOD', ' INDUSTRIAL']
	Tocofersolan	WIKIPEDIA	Medical	['MEDICAL', ' PERSONAL CARE']	['MEDICAL', ' PERSONAL CARE']	['MEDICAL', ' PERSONAL CARE']	['MEDICAL', ' PERSONAL CARE']
	(r)-cr8	PUBMED	Medical	['MEDICAL']	['MEDICAL']	['INFO']	['INFO']
	Triciribine	WIKIPEDIA	Medical	['MEDICAL']	['MEDICAL']	['MEDICAL']	['INFO']
	Mircol	WIKIPEDIA	Medical	['MEDICAL']	['MEDICAL']	['INFO']	['INFO']
	Cephalosporins	WIKIPEDIA	Medical	['MEDICAL']	['MEDICAL']	['MEDICAL']	['MEDICAL']
	N-methylaspartate	WIKIPEDIA	Medical	['ENDOGENOUS']	['INFO']	['INFO']	['INFO']
	Quarzan	WIKIPEDIA	Medical	['MEDICAL']	['MEDICAL']	['MEDICAL']	['MEDICAL']
	(s)-3,5-dhpg	PUBMED	Medical	['MEDICAL']	['MEDICAL']	['INFO']	['INFO']
	(rs)-3,5-dhpg	PUBMED	Medical	['INFO']	['INFO']	['INFO']	['INFO']
	Methyl alpha-d-mannopyranoside	PUBMED	Medical, Industrial	['INFO']	['INFO']	['INFO']	['INFO']
	Janex 1	PUBMED	Medical	['MEDICAL']	['MEDICAL']	['INFO']	['INFO']
	Etiracetam	WIKIPEDIA	Medical	['MEDICAL']	['MEDICAL']	['MEDICAL']	['INFO']
	Keppra xr	WIKIPEDIA	Medical	['MEDICAL']	['MEDICAL']	['MEDICAL']	['MEDICAL']
	Femara	WIKIPEDIA	Medical	['MEDICAL']	['MEDICAL']	['MEDICAL']	['MEDICAL']
	Myfortic	WIKIPEDIA	Medical	['MEDICAL']	['MEDICAL']	['MEDICAL']	['MEDICAL']
	Butacaine	WIKIPEDIA	Medical	['MEDICAL']	['MEDICAL']	['MEDICAL']	['MEDICAL']
	Retinoid	WIKIPEDIA	Medical	['MEDICAL', ' ENDOGENOUS', ' PERSONAL CARE', ' FOOD']	['MEDICAL', ' ENDOGENOUS', ' PERSONAL CARE', ' FOOD']	['MEDICAL', ' PERSONAL CARE']	['MEDICAL', ' PERSONAL CARE', ' FOOD']
	Edonerpic maleate	PUBMED	Medical	['MEDICAL']	['MEDICAL']	['MEDICAL']	['INFO']
	Vipadenant	PUBMED	Medical	['MEDICAL']	['MEDICAL']	['MEDICAL']	['INFO']
	(r)-win 55212	PUBMED	Medical	['INFO']	['MEDICAL']	['INFO']	['INFO']
	Mocetinostat	WIKIPEDIA	Medical	['MEDICAL']	['MEDICAL']	['MEDICAL']	['MEDICAL']
	Naftopidil	WIKIPEDIA	Medical	['MEDICAL']	['MEDICAL']	['MEDICAL']	['MEDICAL']
	Noltec	WIKIPEDIA	Medical	['MEDICAL']	['MEDICAL']	['INFO']	['INFO']
	Uridine diphosphoglucose	WIKIPEDIA	Endogenous, Food, Medical	['ENDOGENOUS']	['ENDOGENOUS']	['ENDOGENOUS']	['ENDOGENOUS', ' FOOD']
	Merbromin	WIKIPEDIA	Medical	['MEDICAL', ' INDUSTRIAL']	['MEDICAL', ' PERSONAL CARE']	['MEDICAL', ' INDUSTRIAL']	['MEDICAL', ' PERSONAL CARE']
	Hymecromone	WIKIPEDIA	Medical	['MEDICAL']	['MEDICAL']	['MEDICAL']	['MEDICAL']
	Cudc 427	PUBMED	Medical	['MEDICAL']	['MEDICAL']	['MEDICAL']	['INFO']
	Guacetisal	WIKIPEDIA	Medical	['MEDICAL']	['MEDICAL']	['MEDICAL']	['INFO']
	Apilimod	WIKIPEDIA	Medical	['MEDICAL']	['MEDICAL']	['MEDICAL']	['MEDICAL']
	Paha	WIKIPEDIA	Endogenous, Medical	['INFO']	['INFO']	['INFO']	['INFO']
	Guaiphenesine	WIKIPEDIA	Medical	['MEDICAL']	['MEDICAL']	['MEDICAL']	['MEDICAL']
	Trans-piceid	WIKIPEDIA	Food, Medical	['FOOD']	['FOOD', ' INFO']	['FOOD']	['INFO']
	Dilt-cd	WIKIPEDIA	Medical	['MEDICAL']	['MEDICAL']	['INFO']	['MEDICAL']
	Antisedan	WIKIPEDIA	Medical	['MEDICAL', ' INDUSTRIAL']	['MEDICAL']	['MEDICAL']	['INFO']
	Rapacuronium	WIKIPEDIA	Medical	['MEDICAL']	['MEDICAL']	['MEDICAL']	['INFO']
	Molnupiravir	WIKIPEDIA	Medical	['MEDICAL']	['MEDICAL']	['MEDICAL']	['MEDICAL']
	Exenatide	WIKIPEDIA	Medical	['MEDICAL']	['MEDICAL']	['MEDICAL']	['MEDICAL']
	Candesartan	WIKIPEDIA	Medical	['MEDICAL']	['MEDICAL']	['MEDICAL']	['MEDICAL']
	Upamostat	WIKIPEDIA	Medical	['MEDICAL']	['MEDICAL']	['MEDICAL']	['MEDICAL']
	Otrivin	WIKIPEDIA	Medical	['MEDICAL']	['MEDICAL']	['MEDICAL']	['MEDICAL']
	Teprenone	WIKIPEDIA	Medical	['MEDICAL']	['MEDICAL']	['MEDICAL']	['MEDICAL', ' PERSONAL CARE']
	Ar9281	PUBMED	Medical	['MEDICAL']	['MEDICAL']	['INFO']	['INFO']
	Piclidenoson	PUBMED	Medical	['MEDICAL']	['MEDICAL']	['MEDICAL']	['MEDICAL']
	Prednisolone tebutate	WIKIPEDIA	Medical	['INFO']	['MEDICAL']	['MEDICAL']	['MEDICAL']
	Klisyri	WIKIPEDIA	Medical	['MEDICAL']	['MEDICAL']	['MEDICAL']	['MEDICAL']
	Platelet-activating factor	WIKIPEDIA	Endogenous, Medical	['ENDOGENOUS']	['ENDOGENOUS', ' MEDICAL']	['ENDOGENOUS']	['ENDOGENOUS']
	Maxipime	WIKIPEDIA	Medical	['MEDICAL']	['MEDICAL']	['MEDICAL']	['MEDICAL']
	Symmetric dimethylarginine	PUBMED	Endogenous, Medical	['ENDOGENOUS']	['MEDICAL', ' ENDOGENOUS']	['ENDOGENOUS']	['ENDOGENOUS']
	Combretastatin a4	PUBMED	Medical	['MEDICAL']	['MEDICAL']	['MEDICAL']	['MEDICAL']
	Cholesterin	WIKIPEDIA	Endogenous, Medical	['ENDOGENOUS']	['ENDOGENOUS', ' FOOD']	['ENDOGENOUS', ' FOOD']	['ENDOGENOUS', ' FOOD', ' PERSONAL CARE']
	Methylthiouracil	WIKIPEDIA	Medical	['MEDICAL']	['MEDICAL', ' INDUSTRIAL']	['MEDICAL']	['MEDICAL']
	Benzhexol	WIKIPEDIA	Medical	['MEDICAL']	['MEDICAL']	['MEDICAL']	['MEDICAL']
	Sb 269970	PUBMED	Medical	['MEDICAL']	['MEDICAL']	['MEDICAL']	['INFO']
	Doxofylline	WIKIPEDIA	Medical	['MEDICAL']	['MEDICAL']	['MEDICAL']	['MEDICAL']
	Vonjo	WIKIPEDIA	Medical	['MEDICAL']	['MEDICAL']	['MEDICAL']	['MEDICAL']
	Emselex	WIKIPEDIA	Medical	['MEDICAL']	['MEDICAL']	['MEDICAL']	['MEDICAL']
	Zentel	WIKIPEDIA	Medical	['MEDICAL']	['MEDICAL']	['MEDICAL']	['MEDICAL']
	Bevantolol	WIKIPEDIA	Medical	['INFO']	['MEDICAL']	['MEDICAL']	['INFO']
	Oxipurinol	WIKIPEDIA	Medical	['MEDICAL', ' ENDOGENOUS']	['MEDICAL']	['MEDICAL']	['INFO']
	Galactose 1-phosphate	WIKIPEDIA	Endogenous, Medical	['ENDOGENOUS']	['ENDOGENOUS', ' MEDICAL']	['ENDOGENOUS']	['ENDOGENOUS', ' FOOD']
	Cori ester	WIKIPEDIA	Endogenous, Medical	['ENDOGENOUS']	['ENDOGENOUS']	['INFO']	['ENDOGENOUS']
	Palmidrol	WIKIPEDIA	Endogenous, Food, Medical	['MEDICAL', ' ENDOGENOUS', ' FOOD']	['MEDICAL', ' ENDOGENOUS']	['INFO']	['INFO']
	Zactos	WIKIPEDIA	Medical	['MEDICAL']	['MEDICAL']	['MEDICAL']	['MEDICAL']
	Ceflatonin	WIKIPEDIA	Medical	['MEDICAL']	['MEDICAL']	['MEDICAL']	['MEDICAL']
	Nilemdo	WIKIPEDIA	Medical	['MEDICAL']	['MEDICAL']	['MEDICAL']	['MEDICAL']
	Adalat cc	WIKIPEDIA	Medical	['MEDICAL']	['MEDICAL']	['MEDICAL']	['MEDICAL']
	Isopentenyladenine	PUBMED	Medical	['INFO']	['INFO']	['INFO']	['INFO']
	Flogovital	WIKIPEDIA	Medical	['MEDICAL']	['MEDICAL']	['INFO']	['INFO']
	Ponstan	WIKIPEDIA	Medical	['MEDICAL']	['MEDICAL']	['MEDICAL']	['MEDICAL']
	Benzimidazole	WIKIPEDIA	Medical	['MEDICAL', ' INDUSTRIAL']	['MEDICAL', ' INDUSTRIAL']	['INFO']	['MEDICAL', ' PERSONAL CARE', ' INDUSTRIAL']
	Pyrazoloacridine	PUBMED	Medical	['MEDICAL']	['MEDICAL']	['MEDICAL']	['INFO']
	Miridesap	PUBMED	Medical	['MEDICAL']	['MEDICAL']	['MEDICAL']	['INFO']
	Bredinin	WIKIPEDIA	Medical	['MEDICAL']	['MEDICAL']	['MEDICAL']	['INFO']
	Thiamin monophosphate	WIKIPEDIA	Endogenous, Medical	['ENDOGENOUS', ' FOOD']	['ENDOGENOUS', ' FOOD']	['ENDOGENOUS', ' FOOD']	['ENDOGENOUS', ' FOOD']
	Grapiprant	WIKIPEDIA	Medical	['MEDICAL']	['MEDICAL']	['MEDICAL']	['INFO']
	Clavulanate	WIKIPEDIA	Medical	['MEDICAL']	['MEDICAL']	['MEDICAL']	['MEDICAL']
	Zofenopril	WIKIPEDIA	Medical	['MEDICAL']	['MEDICAL']	['MEDICAL']	['MEDICAL']
	Furacillin	WIKIPEDIA	Medical	['INDUSTRIAL']	['MEDICAL', ' INDUSTRIAL']	['MEDICAL', ' INDUSTRIAL']	['MEDICAL']
	Phosphinothricin	WIKIPEDIA	Medical	['INDUSTRIAL']	['INDUSTRIAL']	['INDUSTRIAL']	['INDUSTRIAL']
	Colchicine	WIKIPEDIA	Medical	['MEDICAL', ' INDUSTRIAL']	['MEDICAL']	['MEDICAL']	['MEDICAL', ' INDUSTRIAL']
	Aspartam	WIKIPEDIA	Food, Medical	['FOOD']	['FOOD', ' INDUSTRIAL']	['FOOD']	['FOOD']
	Dorzolamide	WIKIPEDIA	Medical	['MEDICAL']	['MEDICAL']	['MEDICAL']	['MEDICAL']
	Glyset	WIKIPEDIA	Medical	['MEDICAL']	['MEDICAL']	['MEDICAL']	['MEDICAL']
	Ly 364947	PUBMED	Medical	['MEDICAL']	['MEDICAL']	['INFO']	['INFO']
	Protocatechuic aldehyde	WIKIPEDIA	Food, Medical	['FOOD', ' MEDICAL']	['FOOD', ' MEDICAL']	['FOOD']	['FOOD']
	Diacomit	WIKIPEDIA	Medical	['MEDICAL']	['MEDICAL']	['MEDICAL']	['MEDICAL']
	Dimetridazole	WIKIPEDIA	Medical	['MEDICAL', ' FOOD']	['MEDICAL', ' FOOD']	['MEDICAL', ' INDUSTRIAL']	['Dimetridazole is a synthetic nitroimidazole compound primarily used as an anti-protozoal agent in veterinary medicine. It has been employed to treat infections in animals such as pigs', ' poultry', ' turkeys', ' game birds', ' pigeons', ' and other caged birds. Due to concerns about its potential carcinogenicity', ' its use has been legally limited or banned in many jurisdictions', ' including …
	Phenformine	WIKIPEDIA	Medical	['MEDICAL', ' INDUSTRIAL']	['MEDICAL']	['MEDICAL']	['INFO']
	Ebrantil	WIKIPEDIA	Medical	['MEDICAL']	['MEDICAL']	['MEDICAL']	['MEDICAL']
	Oxolamine	WIKIPEDIA	Medical	['MEDICAL']	['MEDICAL']	['MEDICAL']	['MEDICAL']
	S-methylcysteine	WIKIPEDIA	Endogenous, Food, Medical	['FOOD']	['FOOD', ' ENDOGENOUS']	['FOOD']	['FOOD']
	Ramycin	WIKIPEDIA	Medical	['MEDICAL']	['MEDICAL']	['INFO']	['MEDICAL']
	Bactramin	WIKIPEDIA	Medical	['MEDICAL']	['MEDICAL']	['INFO']	['INFO']
	Furazosin	WIKIPEDIA	Medical	['INFO']	['MEDICAL']	['MEDICAL']	['MEDICAL']
	Cytidylate	WIKIPEDIA	Endogenous, Food, Medical	['ENDOGENOUS']	['ENDOGENOUS']	['ENDOGENOUS']	['INFO']
	Balaglitazone	PUBMED	Medical	['MEDICAL']	['MEDICAL']	['MEDICAL']	['INFO']
	P-nitrophenyl beta-d-glucopyranoside	PUBMED	Medical	['INFO']	['INFO']	['INDUSTRIAL']	['P-nitrophenyl beta-D-glucopyranoside is primarily used as a chromogenic substrate in biochemical assays to measure beta-D-glucosidase activity. ([thermofisher.com](https://www.thermofisher.com/order/catalog/product/L10154.06?utm_source=openai)) It is not an endogenous compound produced by the human body', ' nor is it commonly found in food', ' personal care products', ' or used as an approved m…
	Onalespib		Medical	['INFO']	['INFO']	['MEDICAL']	['MEDICAL']
	Homogentisate	WIKIPEDIA	Endogenous, Food, Medical	['ENDOGENOUS', ' FOOD']	['ENDOGENOUS', ' FOOD']	['ENDOGENOUS']	['ENDOGENOUS', ' FOOD']
	Hispidulin	WIKIPEDIA	Medical	['FOOD']	['INFO']	['FOOD']	['INFO']
	(r)-oxiracetam	PUBMED	Medical	['MEDICAL']	['MEDICAL']	['INFO']	['INFO']
	Oxiracetam	WIKIPEDIA	Medical	['INFO']	['MEDICAL']	['MEDICAL']	['INFO']
	Neotigason	WIKIPEDIA	Medical	['MEDICAL']	['MEDICAL']	['MEDICAL']	['INFO']
	Atelvia	WIKIPEDIA	Medical	['MEDICAL']	['MEDICAL']	['MEDICAL']	['MEDICAL']
	Bisphenol-a	WIKIPEDIA	Medical, Industrial	['INDUSTRIAL']	['INDUSTRIAL']	['INDUSTRIAL']	['INDUSTRIAL']
	Nomegestrol acetate	WIKIPEDIA	Medical	['MEDICAL']	['MEDICAL']	['MEDICAL']	['MEDICAL']
	Tripoton	WIKIPEDIA	Medical	['MEDICAL']	['MEDICAL']	['INFO']	['MEDICAL']
	Metasilicic acid	WIKIPEDIA	Food, Medical, Personal Care	['INFO']	['INFO']	['INFO']	['INFO']
	Molidustat	WIKIPEDIA	Medical	['MEDICAL']	['MEDICAL']	['MEDICAL']	['MEDICAL']
	Tegaserod maleate	WIKIPEDIA	Medical	['MEDICAL']	['MEDICAL']	['MEDICAL']	['MEDICAL']
	Conivaptan	WIKIPEDIA	Medical	['MEDICAL']	['MEDICAL']	['MEDICAL']	['MEDICAL']
	Phytomelin	WIKIPEDIA	Food, Medical	['INFO']	['INFO']	['INFO']	['FOOD', ' PERSONAL CARE']
	Baicalin	WIKIPEDIA	Medical	['MEDICAL', ' FOOD']	['MEDICAL', ' FOOD']	['FOOD']	['INFO']
	Myricitin	WIKIPEDIA	Food, Medical	['FOOD']	['FOOD', ' ENDOGENOUS']	['FOOD']	['FOOD']
	Dobesilic acid	WIKIPEDIA	Medical	['MEDICAL']	['MEDICAL']	['MEDICAL']	['MEDICAL']
	Desidustat	WIKIPEDIA	Medical	['MEDICAL']	['MEDICAL']	['MEDICAL']	['MEDICAL']
	Dapivirine	WIKIPEDIA	Medical	['MEDICAL']	['MEDICAL']	['MEDICAL']	['MEDICAL']
	Mivacurium	WIKIPEDIA	Medical	['MEDICAL']	['MEDICAL']	['MEDICAL']	['MEDICAL']
	Methylprednisolone hydrogen succinate	WIKIPEDIA	Medical	['MEDICAL']	['MEDICAL']	['MEDICAL']	['MEDICAL']
	Aygestin	WIKIPEDIA	Medical	['MEDICAL']	['MEDICAL']	['MEDICAL']	['MEDICAL']
	(r)-apremilast	PUBMED	Medical	['MEDICAL']	['MEDICAL']	['MEDICAL']	['INFO']
	Apremilast	WIKIPEDIA	Medical	['MEDICAL']	['MEDICAL']	['MEDICAL']	['MEDICAL']
	Inositol hexaphosphate	WIKIPEDIA	Food, Medical	['FOOD', ' INDUSTRIAL']	['FOOD', ' INDUSTRIAL']	['FOOD']	['FOOD', ' PERSONAL CARE']
	Ovastol	WIKIPEDIA	Medical	['MEDICAL']	['MEDICAL']	['INFO']	['INFO']
	Zorane	WIKIPEDIA	Medical	['MEDICAL']	['MEDICAL']	['INFO']	['INFO']
	Mecamylamine	WIKIPEDIA	Medical	['MEDICAL']	['MEDICAL']	['MEDICAL']	['MEDICAL']
	Cromoglicic acid	WIKIPEDIA	Medical	['MEDICAL']	['MEDICAL']	['MEDICAL']	['MEDICAL']
	Primachin	WIKIPEDIA	Medical	['MEDICAL']	['MEDICAL']	['INFO']	['MEDICAL']
	Entinostat	WIKIPEDIA	Medical	['MEDICAL']	['MEDICAL']	['MEDICAL']	['MEDICAL']
	Scandicaine	WIKIPEDIA	Medical	['MEDICAL']	['MEDICAL']	['MEDICAL']	['MEDICAL']
	Sinomenine	WIKIPEDIA	Medical	['MEDICAL', ' FOOD']	['MEDICAL', ' FOOD']	['MEDICAL']	['INFO']
	Vaborbactam	WIKIPEDIA	Medical	['MEDICAL']	['MEDICAL']	['MEDICAL']	['MEDICAL']
	Yutopar	WIKIPEDIA	Medical	['MEDICAL']	['MEDICAL']	['MEDICAL']	['INFO']
	Thonzonium	WIKIPEDIA	Medical	['MEDICAL', ' PERSONAL CARE']	['MEDICAL']	['MEDICAL']	['MEDICAL']
	Palmitate	WIKIPEDIA	Endogenous, Food, Medical, Personal Care	['ENDOGENOUS', ' FOOD', ' PERSONAL CARE', ' INDUSTRIAL']	['FOOD', ' INDUSTRIAL', ' PERSONAL CARE', ' ENDOGENOUS']	['ENDOGENOUS', ' FOOD']	['ENDOGENOUS', ' FOOD', ' PERSONAL CARE', ' INDUSTRIAL']
	Zinamide	WIKIPEDIA	Medical	['MEDICAL']	['MEDICAL']	['INFO']	['MEDICAL']
	Balsalazide	WIKIPEDIA	Medical	['MEDICAL']	['MEDICAL']	['MEDICAL']	['MEDICAL']
	Sennoside	WIKIPEDIA	Medical	['MEDICAL', ' FOOD']	['MEDICAL']	['MEDICAL', ' FOOD']	['MEDICAL']
	Sennoside b	PUBMED	Medical	['MEDICAL', ' FOOD']	['MEDICAL', ' FOOD']	['MEDICAL', ' FOOD']	['MEDICAL', ' FOOD']
	Coversyl	WIKIPEDIA	Medical	['MEDICAL']	['MEDICAL']	['MEDICAL']	['MEDICAL']
	Amprolium	WIKIPEDIA	Medical	['INDUSTRIAL']	['MEDICAL', ' INDUSTRIAL']	['MEDICAL', ' INDUSTRIAL']	['INFO']
	Oxeladin	WIKIPEDIA	Medical	['MEDICAL']	['MEDICAL']	['MEDICAL']	['MEDICAL']
	Thymidine	WIKIPEDIA	Medical	['ENDOGENOUS', ' MEDICAL']	['ENDOGENOUS', ' MEDICAL']	['ENDOGENOUS', ' MEDICAL']	['ENDOGENOUS', ' FOOD', ' PERSONAL CARE']
	Deoxythymidine	WIKIPEDIA	Endogenous, Medical	['ENDOGENOUS']	['ENDOGENOUS', ' MEDICAL']	['ENDOGENOUS']	['ENDOGENOUS']
	Flacitran	WIKIPEDIA	Food, Medical	['INFO']	['INFO', ' FOOD']	['INFO']	['Flacitran is a synonym for luteolin', ' a flavonoid found in various plants. ([fishersci.dk](https://www.fishersci.dk/shop/products/luteolin-tocris-2/18064562?utm_source=openai)) Luteolin is present in many foods', ' such as fruits', ' vegetables', ' and herbs. It is not produced endogenously by the human body. While luteolin has been studied for potential medical applications', ' it is not cur…
	Istradefylline	WIKIPEDIA	Medical	['MEDICAL']	['MEDICAL']	['MEDICAL']	['MEDICAL']
	Compound 122 [wo2013092791a1]	PUBMED	Medical	['INFO']	['INFO']	['INFO']	['INFO']
	Mitoglitazone	PUBMED	Medical	['MEDICAL']	['MEDICAL']	['MEDICAL']	['INFO']
	Shortstop	WIKIPEDIA	Medical	['INFO']	['INFO']	['INFO']	['INFO']
	Ganciclovir	WIKIPEDIA	Medical	['MEDICAL']	['MEDICAL']	['MEDICAL']	['MEDICAL']
	Emberine	WIKIPEDIA	Food, Medical	['INFO']	['FOOD', ' MEDICAL']	['INFO']	['INFO']
	Troxidone	WIKIPEDIA	Medical	['MEDICAL']	['MEDICAL']	['MEDICAL']	['MEDICAL']
	Uracil	WIKIPEDIA	Endogenous, Medical	['ENDOGENOUS']	['ENDOGENOUS', ' FOOD', ' INDUSTRIAL', ' MEDICAL']	['ENDOGENOUS', ' FOOD']	['ENDOGENOUS', ' FOOD', ' MEDICAL', ' PERSONAL CARE']
	Desyl alcohol	WIKIPEDIA	Medical	['INDUSTRIAL']	['INDUSTRIAL', ' MEDICAL']	['INFO']	['INFO']
	Tyloxapol	WIKIPEDIA	Medical	['MEDICAL']	['MEDICAL']	['MEDICAL', ' INDUSTRIAL']	['MEDICAL', ' INDUSTRIAL']
	Adriforant	PUBMED	Medical	['MEDICAL']	['MEDICAL']	['MEDICAL']	['INFO']
	Ortho evra	WIKIPEDIA	Medical	['MEDICAL']	['MEDICAL']	['MEDICAL']	['MEDICAL']
	Pirespa	WIKIPEDIA	Medical	['MEDICAL']	['MEDICAL']	['MEDICAL']	['MEDICAL']
	Olcegepant	WIKIPEDIA	Medical	['MEDICAL']	['MEDICAL']	['MEDICAL']	['INFO']
	Cortisone 21-acetate	WIKIPEDIA	Medical	['MEDICAL']	['MEDICAL']	['MEDICAL']	['MEDICAL']
	Metoprolol	WIKIPEDIA	Medical	['MEDICAL']	['MEDICAL']	['MEDICAL']	['MEDICAL']
	Cibinqo	WIKIPEDIA	Medical	['MEDICAL']	['MEDICAL']	['MEDICAL']	['MEDICAL']
	Promestriene	WIKIPEDIA	Medical	['MEDICAL']	['MEDICAL']	['MEDICAL']	['MEDICAL']
	Butamben	WIKIPEDIA	Medical	['MEDICAL']	['MEDICAL']	['MEDICAL']	['MEDICAL']
	Pipracil	WIKIPEDIA	Medical	['MEDICAL']	['MEDICAL']	['MEDICAL']	['MEDICAL']
	Adenosine 3',5'-cyclic monophosphate	WIKIPEDIA	Endogenous, Medical	['ENDOGENOUS']	['ENDOGENOUS']	['ENDOGENOUS']	['ENDOGENOUS']
	Benactyzine hydrochloride	PUBMED	Medical	['MEDICAL']	['MEDICAL']	['MEDICAL']	['INFO']
	Galunisertib	WIKIPEDIA	Medical	['INFO']	['MEDICAL']	['MEDICAL']	['INFO']
	Raltitrexed	WIKIPEDIA	Medical	['MEDICAL']	['MEDICAL']	['MEDICAL']	['MEDICAL']
	Pinacidil	WIKIPEDIA	Medical	['MEDICAL']	['MEDICAL']	['MEDICAL']	['MEDICAL']
	Indole-3-carbinol	WIKIPEDIA	Food, Medical	['FOOD', ' PERSONAL CARE', ' INFO']	['FOOD', ' INFO']	['FOOD']	['FOOD']
	Pritelivir	WIKIPEDIA	Medical	['MEDICAL']	['MEDICAL']	['MEDICAL']	['MEDICAL']
	Ecabet (sodium)	PUBMED	Medical	['MEDICAL']	['MEDICAL']	['MEDICAL']	['MEDICAL']
	Copegus	WIKIPEDIA	Medical	['MEDICAL']	['MEDICAL']	['MEDICAL']	['MEDICAL']
	Terramycin	WIKIPEDIA	Medical	['MEDICAL']	['MEDICAL']	['MEDICAL']	['MEDICAL', ' INDUSTRIAL']
	Cariporide	WIKIPEDIA	Medical	['INFO']	['MEDICAL']	['MEDICAL']	['INFO']
	Paramandelic acid	WIKIPEDIA	Endogenous, Food, Medical	['MEDICAL', ' ENDOGENOUS', ' PERSONAL CARE']	['MEDICAL', ' FOOD', ' INDUSTRIAL']	['INFO']	['INFO']
	Mandelic acid	WIKIPEDIA	Endogenous, Food, Medical	['MEDICAL', ' ENDOGENOUS', ' PERSONAL CARE']	['MEDICAL', ' FOOD', ' INDUSTRIAL']	['MEDICAL', ' PERSONAL CARE', ' FOOD']	['PERSONAL CARE']
	Bunolol	WIKIPEDIA	Medical	['MEDICAL']	['MEDICAL']	['MEDICAL']	['MEDICAL']
	Gibberellin	WIKIPEDIA	Food, Medical	['INFO']	['INFO']	['INFO']	['INFO']
	O6-methylguanosine	PUBMED	Endogenous, Medical	['INFO']	['INFO']	['ENDOGENOUS']	['INFO']
	Atriance	WIKIPEDIA	Medical	['MEDICAL']	['MEDICAL']	['MEDICAL']	['MEDICAL']
	Rifalazil	WIKIPEDIA	Medical	['MEDICAL']	['MEDICAL']	['MEDICAL']	['INFO']
	Dofetilida	WIKIPEDIA	Medical	['MEDICAL']	['MEDICAL']	['MEDICAL']	['MEDICAL']
	Ombrabulin	WIKIPEDIA	Medical	['INFO']	['MEDICAL']	['MEDICAL']	['INFO']
	Iberdomide	WIKIPEDIA	Medical	['MEDICAL']	['MEDICAL']	['MEDICAL']	['MEDICAL']
	Udenafil	WIKIPEDIA	Medical	['MEDICAL']	['MEDICAL']	['MEDICAL']	['MEDICAL']
	Cordarone	WIKIPEDIA	Medical	['MEDICAL']	['MEDICAL']	['MEDICAL']	['MEDICAL']
	Y 27632	WIKIPEDIA	Medical	['INFO']	['INFO']	['MEDICAL', ' INDUSTRIAL']	['INFO']
	Rhamnolutein	WIKIPEDIA	Food, Medical	['INFO']	['FOOD']	['INFO']	['INFO']
	Auranofin	WIKIPEDIA	Medical	['MEDICAL']	['MEDICAL']	['MEDICAL']	['MEDICAL']
	Trihydroxyethylrutin	WIKIPEDIA	Food, Medical	['MEDICAL', ' FOOD']	['MEDICAL']	['INFO']	['MEDICAL', ' PERSONAL CARE']
	Persantin	WIKIPEDIA	Medical	['MEDICAL']	['MEDICAL']	['MEDICAL']	['MEDICAL']
	Ml rr-s2 cda	PUBMED	Medical	['INFO']	['INFO']	['INFO']	['INFO']
	Talampanel	WIKIPEDIA	Medical	['INFO']	['MEDICAL']	['MEDICAL']	['INFO']
	Adenosine-5'-(n-ethylcarboxamide)	PUBMED	Medical	['INFO']	['MEDICAL']	['INFO']	['INFO']
	Bismuth subgallate	WIKIPEDIA	Medical	['MEDICAL']	['MEDICAL']	['MEDICAL']	['MEDICAL']
	Cedilanid	WIKIPEDIA	Medical	['MEDICAL']	['MEDICAL']	['MEDICAL']	['MEDICAL']
	Icosapentaenoic acid	WIKIPEDIA	Food, Medical	['MEDICAL', ' ENDOGENOUS', ' FOOD']	['MEDICAL', ' ENDOGENOUS', ' FOOD']	['MEDICAL', ' ENDOGENOUS', ' FOOD']	['INFO']
	Ambroxol	WIKIPEDIA	Medical	['MEDICAL']	['MEDICAL']	['MEDICAL']	['MEDICAL']
	Example 5 [wo2012136776a1]	PUBMED	Medical	['INFO']	['INFO']	['INFO']	['INFO']
	Pazeo	WIKIPEDIA	Medical	['MEDICAL']	['MEDICAL']	['MEDICAL']	['MEDICAL']
	Vibramycin	WIKIPEDIA	Medical	['MEDICAL']	['MEDICAL']	['MEDICAL']	['MEDICAL']
	Atnaa	WIKIPEDIA	Medical	['MEDICAL']	['MEDICAL']	['MEDICAL']	['MEDICAL']
[truncated: 2,955 more rows]
